# Supplementary material for: Radiomics analysis based on lumbar spine CT to detect osteoporosis
Source: Eur Radiol. 2022 Apr 30;32(11):8019–26. doi: 10.1007/s00330-022-08805-4 (PMC9059457; doi:10.1007/s00330-022-08805-4)
Supplement: Supplementary file 1 — (CSV 4711 kb) [file 330_2022_8805_MOESM1_ESM.csv]

No.,Age,Height(cm),Weight(kg),"Gender(1, -1)",BMD(g/cm2),T,Z,Result,Mean_HU,Mean,Minimum,Maximum,VoxelVolume,Maximum3DDiameter,MeshVolume,MajorAxisLength,Sphericity,LeastAxisLength,Elongation,SurfaceVolumeRatio,Maximum2DDiameterSlice,Flatness,SurfaceArea,MinorAxisLength,Maximum2DDiameterColumn,Maximum2DDiameterRow,GrayLevelVariance,HighGrayLevelEmphasis,DependenceEntropy,DependenceNonUniformity,G…
1	68.5	147	68	1	0.985	-1.3	0.4	3	104.627	170.3494475	-35	1338	19548	49.2036584	19155.375	41.66213829	0.715675567	27.1573247	0.688430763	0.252544383	44.59820624	0.651846636	4837.582368	28.68149767	48.46648326	34.98571137	7.484051158	124.3867403	6.481055674	67.22651934	83.05524862	0.121716843	10.93012362	0.092854308	45.73756906	0.374076702	12.14882024	6641.513812	0.003200939	0.015444886	11.15978913	22.31957825	5.874267225	-69.36442476	0.061231385	0.98571894	0.024826993	4.431430864	2.245429608
2	68.5	147	68	1	1.114	-0.8	0.9	3	90.1241	205.22142	-70	1113	22437	59.01694672	21695.625	45.20725961	0.625161902	27.05799869	0.68867283	0.277353871	57.93962375	0.598532159	6017.365583	31.1330114	54.08326913	39.11521443	8.648362708	123.1203369	6.517067847	90.70637786	81.93862816	0.137467316	12.5450377	0.109153283	33.54392298	0.281248276	8.205844234	4986.766546	0.004230032	0.014470575	11.18211935	22.36423871	6.287170025	-84.02493657	0.050318083	0.982667572	0.018593235	5.352622632	2.379043201
3	68.5	147	68	1	1.186	-0.2	1.4	3	141.036	277.8172043	-61	1278	27621	66.06814664	26989.875	51.43379554	0.620778375	28.97614286	0.640549339	0.259705165	60.07495318	0.563367773	7009.409938	32.94588372	62.64183905	41.67733197	13.26842734	140.4750733	6.611090429	145.7585533	77.78005865	0.162501534	18.7008119	0.142481479	21.91300098	0.244407755	4.823707704	3552.699902	0.003020958	0.014996309	11.73931614	23.47863229	7.030782963	-123.0951208	0.022203205	0.979835384	0.009805581	7.800552351	2.630356357
4	68.5	147	68	1	1.328	0.8	2.5	3
5	90.8	165	68	-1	1.056	-0.7	-0.1	2	80.6086	202.6229508	-75	1131	27999	58.55766389	27281.25	47.04103333	0.645130257	28.62600087	0.766919734	0.249009142	53.66563146	0.608532569	6793.28065	36.07669674	52.39274759	46.95742753	11.51663476	186.0520733	6.407773418	111.8543877	110.2304725	0.179034918	22.90595374	0.10786344	37.02700096	0.191829076	12.18105413	8284.563163	0.005319937	0.011839502	13.78704399	27.57408799	6.365245913	-228.3028578	0.066050399	0.98153375	0.022323156	8.115436963	2.636688594
6	90.8	165	68	-1	1.17	-0.3	0.2	2	95.0388	253.484193	-58	1161	32454	69.32532005	31468.5	53.19656387	0.624670705	32.44558214	0.622028856	0.245211577	56.92099788	0.609918758	7716.44052	33.08979776	67.41661516	41.78516483	14.37216121	324.5657238	6.571033854	153.109817	106.9484193	0.190567029	49.01851517	0.127379215	28.09151414	0.087478501	8.590693271	10801.23794	0.002808425	0.00636074	18.16492905	36.32985809	6.826656717	-349.7056269	0.048239067	0.985289272	0.014812201	9.866347651	2.772693519
7	90.8	165	68	-1	1.105	-0.9	-0.3	2	92.0151	231.3574034	-48	1076	37017	74.09453421	35887.5	59.23088858	0.618631274	32.20400823	0.572725241	0.236994273	70.61161378	0.543702939	8505.131969	33.92302494	69.58448103	42.95346319	12.85443657	295.1728665	6.640617232	135.7352298	139.3048869	0.184459387	42.61571445	0.099004544	39.93508388	0.13653275	12.896601	13789.66156	0.002242368	0.006352713	17.36399687	34.72799373	6.453831713	-371.8267387	0.07062424	0.987879758	0.021114561	8.128104101	2.632716929
8	90.8	165	68	-1	1.055	-1.3	-0.7	2	141.085	193.8758981	-37	1175	41337	67.48333128	40414.5	61.80811136	0.648599869	31.71210952	0.559087162	0.217267549	63.63961031	0.513073589	8780.759353	34.5561216	65.520989	44.29446918	9.852190373	346.2188112	6.416147101	175.8360549	163.2547355	0.178056294	48.92665371	0.11485046	29.93403005	0.080555381	8.348871846	11814.13651	0.00158977	0.004186671	18.80844563	37.61689127	6.417663358	-163.5860824	0.051544101	0.986517927	0.018252566	8.24049378	2.66186411
9	91.3	163	74	-1	0.989	-1.2	-0.6	1	80.1537	175.8540084	-90	1124	31995	61.84658438	31447.125	51.38847759	0.700077725	30.61053741	0.656095059	0.218848823	55.07267925	0.595669279	6882.166301	33.71572624	60.37383539	40.80441153	9.530563834	308.4556962	6.468870173	102.7839662	147.8151899	0.100337392	22.45876786	0.086737524	50.57299578	0.153171726	11.98635831	17838.08945	0.002665113	0.006094114	17.71488924	35.42977847	5.726039372	-288.5542005	0.07176819	0.991867994	0.030414308	4.125653401	2.198182125
10	91.3	163	74	-1	1.335	1	1.6	1		317.566695	-635	1102	31779	76.24959016	31308.75	70.83825642	0.499642285	24.19332883	0.617702603	0.307092844	72.12489168	0.34152914	9614.693072	43.75697537	69.58448103	43.68065934	6.853579186	167.9515718	6.371296776	124.2183517	149.4451997	0.13691993	20.59255643	0.105538107	34.2642311	0.257415593	8.025813363	6340.972812	0.001789894	0.011130184	12.91567837	25.83135673	5.917973413	-109.7745996	0.062627538	0.987323492	0.025211204	4.332556281	2.268000406
11	91.3	163	74	-1	1.211	0	-0.5	1	76.5447	208.6515805	-92	1206	37584	70.09992867	36871.875	57.50562347	0.650992317	32.60039194	0.58772166	0.223190919	64.62197769	0.566907895	8229.467667	33.79730047	65.520989	45	8.89065132	199.5567529	6.69203568	139.3247126	146.2456897	0.118335967	18.92949887	0.100089592	42.33764368	0.204370204	11.00338552	9935.677443	0.002002434	0.00775206	14.17586795	28.3517359	6.290027099	-167.8927876	0.047801968	0.989176771	0.020144273	5.033477018	2.347686851
12	91.3	163	74	-1	1.21	-0.1	-0.5	1		282.5151307	-128	975	39258	71.56116265	38515.5	64.07367044	0.582605549	27.52822385	0.614410592	0.245790067	68.41052551	0.429633946	9466.727325	39.3675418	68.41052551	45	7.841174751	89.49862448	6.440431799	189.2008253	144.5350757	0.146935685	11.41475407	0.130124364	24.80055021	0.368358659	4.889559513	2524.896149	0.006212132	0.022541707	9.340004828	18.68000966	6.554422648	-11.05829335	0.029015926	0.977947968	0.013504311	6.046060221	2.457329647
13	64.8	155	53	1	0.688	-3.7	-2.1	1	155.517	199.879845	-31	703	20898	50.64582905	20505.375	42.45346793	0.723730329	26.58537038	0.720688785	0.244128292	46.57252409	0.626223762	5005.94218	30.59573822	49.92995093	37.58989226	2.648492011	28.16795866	6.133556956	67.65116279	128.5994832	0.050571533	1.240166207	0.087404603	66.89664083	2.818105816	12.81524882	2271.356589	0.006128332	0.063640372	5.268536135	10.53707227	4.859907297	-4.070119917	0.082032053	0.980375599	0.042961757	1.690691667	1.697179678
14	64.8	155	53	1	0.685	-4.3	-2.8	1	125.14	195.7030675	-62	663	22005	54	21513.375	45.4219558	0.704310801	26.11686465	0.675338326	0.246878684	49.47726751	0.574983269	5311.193706	30.67518761	53.66563146	37.58989226	2.598556212	27.45153374	6.252337271	65.36809816	139.996319	0.065033135	1.594292419	0.080206255	74.59018405	3.273549002	16.43786368	2546.727607	0.007494254	0.065992604	5.1855751	10.3711502	4.882988024	-2.13037629	0.085907973	0.97964442	0.043283282	1.766520591	1.746223105
15	64.8	155	53	1	0.776	-3.5	-2	1	105.012	172.7259074	-38	624	21573	56.44466317	21148.875	47.81350591	0.697771273	25.06417619	0.639656193	0.250615897	51.7880295	0.524207035	5300.244277	30.58420515	55.15432893	34.98571137	2.762169859	29.9612015	6.225228177	65.15769712	132.7722153	0.056354213	1.304744054	0.081549058	66.01376721	2.607223393	12.46214527	2352.439299	0.008451821	0.063816249	5.463807906	10.92761581	5.0320955	-5.020266886	0.078945851	0.980757533	0.040816741	2.065648848	1.828116334
16	64.8	155	53	1	0.909	-2.4	-0.8	1	108.884	168.6040816	-50	889	26460	60.67124525	26004.375	51.10109253	0.679728659	28.23034076	0.613812919	0.240141049	57.70615219	0.552441041	6244.717886	31.36651077	60.37383539	38.41874542	2.581252603	43.71122449	6.228504948	73.4877551	171.822449	0.05499837	1.893975394	0.074987505	77.03061224	1.734323197	16.95229488	4011.376531	0.004267886	0.03448256	6.621256142	13.24251228	4.851443466	-10.11620733	0.100894914	0.982947346	0.048030036	1.816426768	1.766154583
17	61.6	166	64	1	1.115	-0.2	1.1	2	103.198	222.007984	-46	1475	27054	59.84981203	26564.625	45.55983524	0.698962861	30.81326045	0.699972902	0.231879379	50.28916384	0.676325107	6159.788736	31.89065009	56.60388679	40.2492236	6.219147533	158.5518962	6.341757106	88.60279441	138.500998	0.094893	11.47296113	0.088425943	52.32934132	0.321626701	11.45616153	9409.847305	0.002387725	0.009874921	12.65105642	25.30211285	5.512134728	-107.5543362	0.076772921	0.989131317	0.033817764	3.323616561	2.082556865
18	61.6	166	64	1	1.257	0.4	1.7	2	105.687	250.3730435	-18	1212	31050	58.78775383	30560.625	47.12863737	0.69721271	32.49984608	0.706136273	0.221852717	52.39274759	0.689598679	6779.95769	33.27924035	58.24946352	43.26661531	12.9792673	532.5417391	6.597819722	110.7634783	122.7043478	0.13609676	54.41223457	0.096316068	39.23304348	0.069751343	9.525804159	23310.75565	0.001716527	0.003417506	23.25218509	46.50437019	6.247860853	-526.9963138	0.04993271	0.993356742	0.021235124	6.278089718	2.431949389
19	61.6	166	64	1	1.354	1.1	2.4	2	119.405	235.7205021	-55	1313	32265	58.94064811	31815	48.83743813	0.718671312	32.52357628	0.676343147	0.212361853	53.16013544	0.665955823	6756.292358	33.03086658	57.70615219	40.80441153	9.330459901	368.1079498	6.555571047	118.2669456	131.8619247	0.125866391	36.93881806	0.098968155	40.55983264	0.10260034	10.63572837	17010.50293	0.001423504	0.004022694	19.36287115	38.72574229	6.157716458	-200.4572329	0.059461596	0.991204907	0.021954317	5.295192675	2.374764825
20	61.6	166	64	1	1.442	1.7	3.1	2	104.229	244.7915335	-60	1269	33804	60.37383539	33225.75	51.73348217	0.692427737	31.70279821	0.654852026	0.217245807	55.15432893	0.612810058	7218.154886	33.87777564	59.16924877	40.80441153	10.94202949	364.1238019	6.585443266	125.4728435	128.884984	0.129419203	35.49219285	0.100217926	39.25079872	0.101218053	9.821040329	16565.89537	0.00148277	0.004307543	19.24873511	38.49747021	6.264156594	-318.3003333	0.046049468	0.990549671	0.019851751	5.758967245	2.404185708
21	69.9	154	62	1	0.736	-3.3	-1.6	1	47.1591	121.8997613	-174	975	22626	51.96152423	22233.375	44.00782136	0.736726967	27.8050061	0.673787786	0.233440261	45.39823785	0.631819646	5190.164857	29.65193254	49.92995093	37.58989226	3.822893467	65.8902148	6.338597545	61.51073986	130.7398568	0.078494924	3.342221373	0.073401838	82.06682578	1.150954294	24.13983174	6832.558473	0.007161446	0.029550971	8.203225166	16.40645033	5.052059598	-34.69279581	0.1113343	0.981733942	0.045402522	2.367554322	1.914901957
22	69.9	154	62	1	0.796	-3.4	-1.8	1	26.0871	113.0158192	-93	757	23895	54.49770637	23468.625	46.35337407	0.706594422	28.37465396	0.650119569	0.239047775	49.47726751	0.612137833	5610.122577	30.13523559	53.66563146	37.58989226	3.921320183	67.23615819	6.253756433	67.72542373	139.8655367	0.075996746	3.257352264	0.076525903	74.96836158	1.028222233	20.67560918	6265.161582	0.006883164	0.028790724	8.319551523	16.63910305	5.01029177	-31.61586746	0.110280994	0.985230329	0.046567016	2.247473858	1.881611647
23	69.9	154	62	1	0.883	-2.7	-1	1	26.8461	102.8732809	-94	847	27486	55.88380803	26957.25	47.10222658	0.710335232	30.55080971	0.670407217	0.227053869	51.7880295	0.648606487	6120.747909	31.57767264	55.15432893	42.63801121	3.347749353	82.32711198	6.276497175	80.69155206	163.5127701	0.066809083	3.827398575	0.079264786	67.98231827	0.785714438	13.93526735	6545.887033	0.003206048	0.016710902	9.18279234	18.36558468	5.081811942	-21.68700209	0.086779457	0.986798954	0.04238476	2.354019267	1.898376272
24	69.9	154	62	1	0.987	-1.8	-0.1	1	18.5153	106.5083744	-96	949	27405	60.29925373	26911.125	50.2175129	0.723130621	28.48713602	0.624499642	0.223163632	54.33231083	0.567274928	6005.584402	31.36081883	59.09314681	37.58989226	4.397641292	124.964532	6.370996841	87.66206897	145.4945813	0.08962132	8.316934725	0.08636657	55.50837438	0.421086346	13.52052804	7904.412808	0.002497207	0.010788328	11.2992142	22.59842839	5.379340269	-36.32946255	0.073494613	0.986784652	0.03391437	3.147319791	2.041577423
25	68.6	151	61	1	0.898	-2	-0.3	2	121.845	193.8814229	-28	940	20493	51.35172831	20098.125	42.98224476	0.72084147	25.88935201	0.703117266	0.246751147	46.57252409	0.602326662	4959.235393	30.22155842	51	34.98571137	3.565029918	54.35177866	6.147395065	71.28722003	113.5085639	0.075743719	3.043647695	0.093922556	50.64953887	0.964062057	10.83826059	3273.803689	0.004868278	0.028407488	7.392340021	14.78468004	5.273875322	-16.17139976	0.071865356	0.980479209	0.034104616	2.508019985	1.930196949
26	68.6	151	61	1	1.106	-1.6	0	2	121.882	209.0435393	-21	1097	19224	51.8748494	18777.375	43.47935797	0.719355738	24.75729674	0.678169989	0.252927151	48.83646179	0.569403457	4749.307969	29.48639571	49.65883607	32.44996148	4.879069483	103.5632022	6.236984706	72.5	92.83426966	0.095323954	7.751187696	0.101825843	41.13483146	0.401427136	8.26586763	4891.582865	0.003177731	0.014261247	10.27425058	20.54850116	5.644261912	-36.62890471	0.052492743	0.985882395	0.026555323	3.327464398	2.104696374
27	68.6	151	61	1	1.074	-1.1	-0.5	2	104.73	218.2300242	-54	932	22302	54	21915	46.14496684	0.707341739	26.6385896	0.650387163	0.244309871	51.35172831	0.577280502	5354.050813	30.01209406	53.66563146	36.61966685	6.98050056	130.6585956	6.392068121	91.50847458	90.52784504	0.110849017	10.91999046	0.110785078	34.6779661	0.281886594	7.375443369	5192.738499	0.002491846	0.01278297	11.58906664	23.17813327	6.06349064	-56.63683498	0.047142123	0.982813245	0.020271671	4.713250635	2.305133661
28	68.6	151	61	1	1.087	-1	-0.6	2	100.32	200.1735537	-31	937	19602	56.44466317	19208.25	47.85337718	0.707496081	23.37528058	0.614387793	0.25522947	51.7880295	0.488477135	4902.511474	29.40053077	55.15432893	32.44996148	4.664139517	71.33608815	6.166370343	75.84848485	93.85950413	0.093500291	5.273998197	0.104474497	41.1046832	0.593383312	8.868565444	3608.374656	0.004325045	0.022075065	8.486107325	16.97221465	5.65547933	-21.81275671	0.052167523	0.980769795	0.025718674	3.460206327	2.123751136
29	66.1	150	55	-1	0.939	-1.6	-1.4	2	106.511	222.2894737	-367	1254	21546	52.82045059	21118.5	44.62845364	0.699999011	27.47252154	0.657564177	0.24993803	49.47726751	0.615583093	5278.31628	29.34607239	51	37.58989226	8.382788111	137.8233083	6.349878226	102.5689223	77.43609023	0.132214782	15.70372677	0.128532484	26.33834586	0.211494705	5.256669242	4129.652882	0.003339096	0.011657316	11.79402742	23.58805483	6.407022545	-51.7167123	0.031422656	0.983219395	0.014868142	5.726941389	2.429086629
30	66.1	150	55	-1	1.051	-1.3	-1.2	2	112.957	235.9157088	-8	1125	21141	56.1248608	20716.875	47.82490519	0.674986896	26.54275213	0.59096618	0.260863931	51.35172831	0.554998531	5404.285447	28.26290152	54.08326913	34.98571137	9.475103941	151.2158365	6.61369733	73.02043423	81.3192848	0.117270472	12.24556028	0.09325726	49.36015326	0.304889039	14.65105066	9389.054917	0.003612527	0.01257977	12.39357187	24.78714374	6.117220066	-163.2408019	0.066292445	0.986403839	0.023379258	4.692619747	2.304723024
31	66.1	150	55	-1	0.98	-1.9	-1.8	2	105.673	200.6707921	-93	1042	21816	56.68333088	21331.125	48.56057505	0.716827185	26.07501297	0.578064201	0.243256845	51.35172831	0.536958488	5188.942178	28.07113001	56.36488268	36.12478374	6.62248646	156.5334158	6.39133201	74.05445545	99.86633663	0.109749925	12.45570416	0.091651554	52.61138614	0.302077474	15.23208509	10115.11757	0.002992884	0.009972365	12.62757861	25.25515722	5.812419996	-92.19478952	0.075781787	0.986356718	0.027192748	4.163659496	2.245699763
32	66.1	150	55	-1	1.012	-1.6	-1.5	2	95.7035	217.7431866	-53	1121	25758	59.16924877	25308	52.96764684	0.709401665	27.13205098	0.553078751	0.232187755	54.74486277	0.512238179	5876.207701	29.29527996	57.93962375	36.61966685	7.735423836	130.0534591	6.645119356	84.66037736	101.0943396	0.101099023	9.812398649	0.088742534	59.69392034	0.41967524	18.70171275	9891.74109	0.002312182	0.013036144	11.53658424	23.07316848	5.982323135	-75.48977549	0.07587092	0.986192565	0.025192024	4.217251534	2.256038282
33	61.6	149	50	1	0.611	-4.3	-3	1	60.2185	118.3459596	-68	791	21384	49.29503018	21015	43.31389625	0.77848123	25.8283192	0.668403096	0.225108994	46.57252409	0.596305607	4730.665512	28.95114236	48.46648326	34.20526275	2.812493623	52.16666667	5.998543379	61.52020202	144.1641414	0.048185075	1.835577632	0.077677023	79.94191919	1.456607804	17.94617896	4977.111111	0.002924649	0.030001784	7.278539598	14.5570792	4.66972886	-18.80520167	0.134559385	0.98703723	0.057849885	1.642199575	1.694229774
34	61.6	149	50	1	0.602	-5	-3.7	1	50.3218	135.1685535	-90	925	21465	52.73518749	21087	46.20108726	0.730883196	26.76719342	0.60353847	0.239495789	48.83646179	0.579362846	5050.2477	27.88413352	52.39274759	34.98571137	4.80439856	98.73584906	6.367794347	56.40628931	118.6628931	0.088923855	5.421922636	0.070951307	76.80125786	0.685302471	20.84333056	9379.206289	0.003551057	0.014958385	10.06261694	20.12523389	5.12672907	-52.35971097	0.106533408	0.984926766	0.047514418	2.721816941	2.001418331
35	61.6	149	50	1	0.751	-3.7	-2.4	1	42.3472	158.6447084	-74	1019	25002	57.31491952	24570	48.64865027	0.722631989	27.46543786	0.616159905	0.230196415	51.35172831	0.564567315	5655.925922	29.97534773	54.08326913	36.24913792	8.045594279	160.1922246	6.530427804	84.87473002	106.0734341	0.123604153	13.65456839	0.091657376	61.88552916	0.328910809	22.38308244	12822.78834	0.002756312	0.009666958	12.75076725	25.5015345	5.908350093	-114.889929	0.118930363	0.985326402	0.031077943	4.502431482	2.308170255
36	61.6	149	50	1	0.731	-3.8	-2.4	1	38.8051	142.6624204	-105	879	25434	59.4726828	24906.375	51.53019357	0.718323161	26.6422533	0.570072215	0.230529981	54.08326913	0.517022186	5741.666151	29.37593158	58.94064811	34.98571137	5.75397244	119.985138	6.367228247	79.41401274	118.8237792	0.092590986	7.4995726	0.084303623	58.38004246	0.4398727	15.92278253	8795.012739	0.002496843	0.013450463	11.10778137	22.21556273	5.566023817	-54.41422345	0.089867534	0.985170037	0.031009477	3.551912357	2.154090127
37	63.1	177	73	-1	1.139	0	0.1	3	158.167	241.7159864	21	1041	31752	59.39696962	31276.125	49.16463644	0.697349681	30.24256001	0.720102738	0.220104643	53.16013544	0.615128316	6884.020337	35.4035893	59.09314681	42.95346319	6.244532805	167.9192177	6.535272011	98.84013605	142.0068027	0.085449983	11.54428586	0.084047735	59.92857143	0.330438894	15.09780358	12124.58759	0.002040386	0.008528335	13.04642645	26.0928529	5.68800091	-72.24450677	0.062884668	0.98888137	0.027184161	3.359452683	2.131447663
38	63.1	177	73	-1	1.194	-0.1	-0.1	3	128.231	246.7647498	-22	1217	36153	64.20280368	35687.25	50.84914303	0.707397383	31.33131618	0.720946975	0.207642531	56.92099788	0.616162128	7410.190925	36.65953587	63.07138812	44.29446918	8.722021773	223.1837192	6.704730076	108.9148618	148.7191934	0.098071067	16.56660258	0.081340449	71.82598954	0.282028562	23.82458346	20001.96639	0.001483316	0.007301944	15.09001733	30.18003466	5.936996802	-158.1835331	0.100248205	0.990111747	0.030257055	4.147586519	2.247362018
39	63.1	177	73	-1	1.432	1.7	1.8	3	136.802	301.2519496	-1	1306	45009	70.03570518	44363.25	55.14364884	0.6620488	32.5811532	0.773748607	0.206341383	60.74537019	0.590841446	9153.974356	42.66732146	66.40783086	53.66563146	15.96845862	286.7456509	6.943495942	162.3413317	135.7114577	0.150144703	31.17418537	0.097385322	45.14157169	0.14292541	14.6634889	16229.61188	0.001897992	0.005679392	17.02284298	34.04568597	6.80495035	-353.8432191	0.055891693	0.986788787	0.015966362	7.436552213	2.602683452
40	63.1	177	73	-1	1.554	2.6	2.7	3	127.898	339.2811297	22	1299	42066	67.48333128	41437.125	55.79083727	0.643046684	32.90080204	0.719292993	0.217326032	61.84658438	0.589716944	9005.36594	40.12995834	63.5688603	51.6139516	19.46038954	367.529525	7.014381264	154.1168164	122.224647	0.16327314	44.39436725	0.098919651	46.51219512	0.111683053	16.28337242	21700.45507	0.001762787	0.004653217	19.21149278	38.42298556	6.985541535	-540.4518268	0.063898523	0.988446798	0.016992986	8.875995776	2.710022884
41	71.6	163	65	-1	1.45	2.5	2.8	2	149.103	340.5119403	16	1309	36180	73.05477397	35676	52.24549381	0.644006423	31.45829137	0.736650431	0.228105211	61.18823416	0.602124491	8137.881513	38.48666555	65.8634952	46.86149806	16.81990365	279.7679104	6.868347377	141.4402985	110.8597015	0.167727382	33.79517012	0.105552462	36.19104478	0.12199014	11.02659612	12370.59925	0.002675027	0.006718683	16.5763463	33.15269261	6.916331403	-458.4976811	0.04580372	0.984682532	0.014639524	8.700877374	2.678512446
42	71.6	163	65	-1	1.561	2.9	3.1	2	211.134	390.8722721	0	1268	42066	75.77598564	41287.5	55.18626074	0.575319923	35.34840164	0.753246746	0.243202769	64.41273166	0.640529022	10041.23432	41.56887134	68.54195795	56.60388679	20.34871284	367.9390244	6.927094814	191.6046213	106.0808729	0.185690391	52.52423619	0.122981143	29.94480103	0.076489656	9.492114079	13725.06611	0.00167462	0.004586908	19.12461326	38.24922652	7.275359025	-510.2614312	0.035102624	0.987665738	0.010610353	9.458024835	2.762038734
43	71.6	163	65	-1	1.576	2.9	3.1	2	97.9222	360.7281046	-12	1273	41310	70.73895674	40554	54.44174237	0.625319207	32.89270606	0.726771375	0.225097734	62.64183905	0.604181729	9128.613523	39.56669997	68.41052551	51.0881591	16.25946644	188.2464052	6.910827012	195.0457516	105.3437909	0.159677257	23.36995541	0.127480883	28.07320261	0.165889902	7.770226836	6634.140523	0.002866358	0.010592131	13.70171421	27.40342842	7.228079074	-149.017244	0.028562273	0.9840259	0.00905522	8.204548516	2.674281819
44	71.6	163	65	-1	1.658	3.4	3.6	2	96.5101	365.2359551	-52	1251	38448	74.03377608	37515.375	57.97481501	0.59528344	32.70933458	0.652343379	0.24267436	67.68308504	0.564199033	9104.019608	37.8194867	72.49827584	49.2036584	19.63780615	212.8946629	6.849100054	202.2331461	89.30758427	0.184454543	29.78152509	0.142017659	22.29775281	0.124983628	5.765305438	6201.830056	0.003853463	0.01061368	14.59788319	29.19576638	7.453744339	-216.7114422	0.020625803	0.980346238	0.007499096	10.16287086	2.809472702
45	68	171	68	-1	0.952	-1.5	-1.3	2	70.6789	257.7454672	-56	1319	38718	76.24959016	38073.375	60.35862147	0.590269734	33.19471636	0.591180959	0.243534121	64.76109943	0.549958159	9272.165903	35.6828677	70.22819946	46.95742753	13.31582907	260.1387727	6.892217189	137.0850767	121.0892608	0.146627342	30.10256331	0.095596288	45.35564854	0.161360252	14.34146811	14693.08717	0.00183628	0.006565143	16.22872263	32.45744525	6.622248568	-292.1321521	0.047800536	0.988810919	0.016539969	6.299258676	2.479344929
46	68	171	68	-1	0.923	-2.4	-2.2	2
47	68	171	68	-1	1.079	-1.1	-0.9	2	88.9466	243.0701987	-43	1598	40770	73.11634564	39720.375	59.77735657	0.613954026	31.81385611	0.608965895	0.230857414	62.64183905	0.532205804	9169.743044	36.40237147	71.11961755	46.95742753	13.30182404	372.0655629	6.963671841	157.5496689	122.7099338	0.139591094	42.55800207	0.104337529	36.82649007	0.101174844	9.60712074	15243.99669	0.00142198	0.004386907	19.53357804	39.06715607	6.808697088	-57.9754453	0.031996561	0.991440357	0.013349986	7.831195849	2.534041248
48	68	171	68	-1	1.156	-0.5	-0.3	2	100.152	238.5166982	-46	1161	42849	72.68424864	42354	61.91923311	0.659896074	31.69666585	0.586780855	0.210237622	63.28506933	0.511903398	8904.404243	36.33302055	71.11961755	45.79301257	11.20357711	173.5532451	6.826777454	153.5141777	141.9237555	0.114835848	14.25263752	0.096732311	45.55702583	0.253314296	12.78554925	10121.49653	0.002455886	0.009745531	13.27682762	26.55365523	6.523066481	-182.9647102	0.043574044	0.986644448	0.016894837	5.645934484	2.436312373
49	44.5	168	64	-1	1.064	-0.6	-0.8	3	148.164	227.6821561	-24	883	29052	56.60388679	28590.75	48.89437122	0.722629263	29.60141046	0.65693247	0.21885681	53.16013544	0.605415505	6257.28033	32.12030006	55.15432893	40.80441153	6.927408238	173.5436803	6.717016828	80.36245353	140.1635688	0.086493675	11.16429607	0.074686295	68.35501859	0.375169092	17.70190089	13736.62361	0.002005181	0.009129523	13.18209945	26.3641989	5.711264079	-155.2505441	0.087536297	0.990016672	0.033292067	3.412885947	2.11825206
50	44.5	168	64	-1	1.032	-1.5	-1.7	3	136.272	204.586558	-48	753	26514	56.44466317	26128.125	49.37515838	0.753210487	29.03696787	0.6011886	0.216370651	50.28916384	0.588088602	5653.35941	29.68378235	55.15432893	36.61966685	3.734040634	52.54887984	6.570961769	71.48065173	140.706721	0.063740828	2.426269586	0.072790888	77.07942974	1.550990504	16.93008574	4860.701629	0.004942767	0.031370403	7.23657855	14.4731571	5.258560273	-7.456924071	0.075047589	0.982207306	0.034901348	2.312535644	1.907214028
51	44.5	168	64	-1	1.098	-0.9	-1.2	3	142.99	219.2321429	23	980	30240	58.63446086	29809.125	51.28154847	0.749519293	30.03833095	0.606861138	0.20809017	54.74486277	0.585753197	6202.985899	31.12077885	57.93962375	38.41874542	5.214795918	105.9303571	6.551598229	91.54642857	141.3696429	0.072535685	5.630693484	0.081737883	63.46785714	0.581446786	13.84086416	7964.591071	0.003556347	0.014272895	10.36846098	20.73692196	5.632848035	-31.15407908	0.074351378	0.986854778	0.02914028	3.130681813	2.070677327
52	44.5	168	64	-1	1.042	-1.4	-1.6	3	132.628	217.0178427	-21	938	33291	60.67124525	32800.5	53.75078579	0.740370951	29.65593414	0.615231973	0.204052193	54.33231083	0.551730244	6693.013945	33.06920198	60.37383539	40.80441153	5.982879571	106.811841	6.620113275	106.3901054	149.4882401	0.07153634	5.580080929	0.086285568	67.89375507	0.610928571	18.62087011	8784.451744	0.00363638	0.015098132	10.40087687	20.80175374	5.761059048	-36.91598214	0.097111894	0.987369068	0.028791987	3.440153428	2.122479275
53	57.2	167	61	1	0.931	-1.7	-0.7	2	122.412	204.1795511	-40	1149	21654	51.70106382	21262.5	42.0445726	0.734167393	26.71414211	0.750943248	0.237766642	45.89117562	0.635376708	5055.513217	31.57308792	49.92995093	36.61966685	4.734336229	71.47630923	6.192451543	71.05236908	109.755611	0.070788921	3.39470926	0.088593976	62.97007481	0.825331684	16.28131044	5736.226933	0.00519696	0.024502147	8.522890673	17.04578135	5.349259329	-38.99394896	0.100829167	0.982737202	0.036158372	2.652023692	1.985468223
54	57.2	167	61	1	0.934	-2.3	-1.3	2	111.975	207.4176587	-47	1151	27216	58.24946352	26746.875	45.76015889	0.709362245	29.39702031	0.730129826	0.227959855	54.33231083	0.642415171	6097.213742	33.41085686	55.15432893	39.11521443	7.148490646	202.6488095	6.568020161	79.78174603	122.0496032	0.094696147	12.8618262	0.079148558	65.48611111	0.290768527	18.87298044	15864.55357	0.002547777	0.007660771	14.40962764	28.81925527	5.673063623	-110.4496286	0.08924155	0.989978058	0.03181069	3.828866328	2.175026979
55	57.2	167	61	1	0.998	-1.8	-0.8	2	93.3083	196.5436703	-57	1113	27513	62.0644826	27049.5	50.72230839	0.694085525	26.25183191	0.684940817	0.232105122	56.04462508	0.517559881	6278.327484	34.74177937	61.77378085	36.61966685	6.32838483	235.7958783	6.487616019	86.15996075	127.7988224	0.094456652	16.84270779	0.084553445	61.71050049	0.234976204	17.66207321	17091.20314	0.001765527	0.006045215	15.54914748	31.09829496	5.660789389	-92.80483992	0.07689162	0.991660366	0.030158104	3.477257386	2.12897627
56	57.2	167	61	1	1.045	-1.3	-0.4	2	103.188	230.8563734	-50	1147	30078	69.84268036	29664	54.15641291	0.668102807	27.74167954	0.639350798	0.233828579	57.70615219	0.512251053	6936.290971	34.62494583	69.7782201	39.11521443	9.158620979	204.2046679	6.821374503	96.21364452	111.1705566	0.122535789	18.71942828	0.086367724	52.05924596	0.24309012	14.5353732	12883.50808	0.001690171	0.008164839	14.47828793	28.95657586	6.139907343	-130.1160379	0.055422943	0.987769971	0.021107092	4.631238014	2.316004732
57	59.9	161	59	-1	0.75	-3.2	-3.1	1	110.783	216.8057143	-58	825	28350	56.60388679	27922.5	47.35244428	0.708129378	30.97387814	0.680764003	0.225105831	51.7880295	0.654113607	6285.517575	32.23583954	55.07267925	40.2492236	4.430298413	53.61714286	6.291265565	101.1466667	139.9714286	0.070384832	2.959364664	0.096330159	58.08952381	1.146129543	14.27773243	4040.786667	0.005757061	0.033750762	7.347598906	14.69519781	5.500588774	-17.23231024	0.075647212	0.982633032	0.029733355	2.644816496	1.97426204
58	59.9	161	59	-1	0.881	-2.7	-2.7	1	126.95	241.0782953	-22	1016	27243	59.24525297	26725.5	48.87694157	0.69982924	29.19495562	0.655182009	0.231126687	54.08326913	0.597315517	6176.97627	32.02329277	57.70615219	39.11521443	8.006751919	87.85133796	6.621077771	105.0812686	100.2566898	0.101399893	6.299535912	0.104143973	40.71655104	0.53150063	9.637859856	4593.998018	0.005865343	0.024607178	9.386941561	18.77388312	6.279350551	-42.4633541	0.041724551	0.980159731	0.01727881	4.788714547	2.316366347
59	59.9	161	59	-1	0.92	-2.4	-2.4	1	102.809	234.2217806	-58	1093	33966	60.37383539	33545.25	51.89540646	0.718739461	32.86041719	0.639803045	0.208626253	54.74486277	0.633204737	6998.419798	33.20283905	59.16924877	40.80441153	8.165137713	127.0930048	6.611587035	122.9379968	125.1780604	0.094206045	8.400828476	0.097724958	48.77901431	0.368673805	13.21646897	8008.740064	0.002209033	0.012947784	11.34688263	22.69376527	6.167951883	-53.05654818	0.06460965	0.983185154	0.019581532	4.572665198	2.294687089
60	59.9	161	59	-1	0.938	-2.2	-2.2	1	113.784	223.6677995	-82	1181	31779	60.67124525	31339.125	51.9195401	0.716284113	29.64420111	0.664913176	0.214142655	55.31726674	0.570964247	6711.04344	34.52198629	59.16924877	40.80441153	6.889469577	129.9354291	6.553992131	112.4256585	127.5352591	0.08721296	8.541515793	0.095518826	47.43160578	0.360337226	10.43585892	7244.283772	0.002654243	0.011775154	11.47930756	22.95861512	6.008781385	-51.28791025	0.049431602	0.987099067	0.021673697	3.945172777	2.191953889
61	46	165	75	1	1.032	-0.9	-0.8	3	148.008	225.6317136	-27	719	21114	51.0881591	20721.375	42.75779727	0.732395284	26.16710152	0.721430823	0.240398855	45.89117562	0.611984321	4981.39483	30.84679286	49.65883607	34.98571137	3.551705248	66.83759591	6.331679543	55.57800512	125.9309463	0.070700975	3.789991467	0.071071618	86.24808184	1.216452179	23.14517173	6927.819693	0.002764714	0.022431482	8.210485819	16.42097164	4.946986335	-25.05936304	0.126993515	0.985941946	0.051111043	2.151773115	1.874947413
62	46	165	75	1	0.982	-1.9	-1.8	3	136.964	220.0934579	-3	704	26001	53.7494186	25600.5	44.7693076	0.762651655	28.31352148	0.726185654	0.215150202	48.83646179	0.632431525	5507.952746	32.51082893	52.47856705	38.41874542	4.419653881	85.96261682	6.37103676	81.15160955	128.6780893	0.073746398	4.491979877	0.084269584	59.78296989	0.670112032	13.0530393	6153.41433	0.003135378	0.016377032	9.34189284	18.68378568	5.398610334	-22.41716051	0.076802825	0.985101978	0.03220837	2.657347333	1.978409283
63	46	165	75	1	0.981	-1.9	-1.8	3	133.484	202.5633397	18	755	28134	58.01723882	27702	48.83867192	0.721171109	29.72179353	0.650998617	0.221619904	51.7880295	0.60857088	6139.314589	31.7939079	57.70615219	39.11521443	3.847495404	91.04222649	6.491964525	73.26679463	156.5412668	0.077380436	5.248318886	0.070313622	85.0940499	0.8475244	24.81566528	9336.867562	0.003055067	0.014926028	9.615998459	19.23199692	5.153874646	-22.24569419	0.136059509	0.988793084	0.043833345	2.30976301	1.9128615
64	46	165	75	1	1	-1.7	-1.6	3	118.802	232.3377309	-15	983	30699	59.77457654	30268.125	52.77879938	0.706785792	29.98869856	0.601210543	0.219550522	54.74486277	0.568195922	6645.382645	31.73117064	59.09314681	39.11521443	6.757123662	125.7915567	6.621211906	92.69041337	134.1029024	0.0925538	7.862663362	0.081521911	60.86631486	0.444220695	16.71455612	9402.787159	0.003218243	0.012397112	11.31174283	22.62348566	5.781664952	-75.50973701	0.083144714	0.988003663	0.028990754	3.670517935	2.171113911
65	66.6	167	59	-1	0.922	-1.8	-1.6	2	126.252	187.8759358	12	841	25245	58.01723882	24805.125	47.62346845	0.721577778	28.48720777	0.644943997	0.229802016	49.47726751	0.59817583	5700.267732	30.7144701	57.70615219	36.61966685	3.771688067	56.99144385	6.32340879	61.62887701	157.4877005	0.061817903	2.462986061	0.065913237	94.0631016	1.557610935	25.30619234	6774.445989	0.00375709	0.029939809	7.564910358	15.12982072	4.826162739	-33.90530852	0.174070784	0.984878051	0.060296625	1.942714591	1.81860355
66	66.6	167	59	-1	0.901	-2.6	-2.4	2	114.756	226.316776	4	1003	28809	60.29925373	28174.5	50.38177258	0.678222273	29.3693761	0.651846973	0.234329341	54.74486277	0.582936538	6602.112011	32.84120597	57.93962375	40.80441153	7.177662674	123.2596064	6.565826388	90.50890347	124.497657	0.095152586	8.324463827	0.084825589	62.86504217	0.453258283	19.24564049	10270.09934	0.002981182	0.013465266	11.21165699	22.42331397	5.806121194	-84.87977405	0.09413788	0.985533272	0.028736579	3.943785661	2.224971628
67	66.6	167	59	-1	1.0149	-1.3	-1.2	2	124.812	237.3227124	-22	1197	33048	64.20280368	32591.25	54.14414505	0.670645007	30.74421398	0.622643544	0.225748266	56.36488268	0.56782158	7357.418172	33.71250235	61.77378085	40.80441153	7.867550942	104.369281	6.631655574	112.5277778	130.5147059	0.099194778	7.201832648	0.091934459	54.45261438	0.512617947	15.71622827	7546.444444	0.00408264	0.019076085	10.30882811	20.61765623	6.014704803	-67.68147741	0.080848238	0.982763661	0.023698115	4.139162907	2.249743765
68	66.6	167	59	-1	1.207	-0.1	0	2	135.551	263.178245	9	998	29538	63	29045.25	54.99204787	0.665621936	28.29221957	0.591202346	0.236354999	60.07495318	0.514478378	6864.990034	32.51142769	61.84658438	40.80441153	8.410864145	98.59140768	6.59849393	107.0402194	108.1279708	0.10105374	7.787946438	0.097842979	48.31992687	0.547069855	13.19209315	6403.384826	0.003535072	0.021627256	9.914962366	19.82992473	6.152941268	-94.19419961	0.061487883	0.982375056	0.020426915	4.243220984	2.259183527
69	66.1	165	75	-1	0.965	-1.4	-1.2	2	89.9129	171.6473881	-21	1150	28944	56.44466317	28509.75	49.77058351	0.72524529	29.33385819	0.643505388	0.218273697	54.33231083	0.58938144	6222.928534	32.02763864	55.15432893	40.36087214	4.603920695	163.1007463	6.443458053	74.21455224	169.4813433	0.080126002	9.326992534	0.069229993	76.74253731	0.430715379	19.53702105	14312.58022	0.002230997	0.008547467	12.87639199	25.75278398	5.133606194	-65.75280261	0.111062818	0.991225772	0.045874586	2.688790901	1.954602467
70	66.1	165	75	-1	1.097	-0.9	-0.8	2	86.095	200.0025467	-56	1112	31806	57.62811814	31396.5	50.63625934	0.740493374	29.90576814	0.66566613	0.207015343	54.74486277	0.590599869	6499.55723	33.70684282	56.92099788	41.67733197	6.97676128	182.5280136	6.62128405	94.15280136	140.3463497	0.102485397	13.87034168	0.079925977	69.9524618	0.332096646	22.48527475	15836.37012	0.001983061	0.007694746	13.64907837	27.29815675	5.769740719	-68.82701701	0.109365649	0.988364135	0.031219962	4.434494335	2.267505065
71	66.1	165	75	-1	1.236	-0.2	0.3	2	80.3845	217.824575	-54	1106	34938	60.9672043	34477.875	52.90883305	0.734835384	30.44805528	0.660457295	0.202199728	57.70615219	0.575481513	6971.416951	34.94402476	59.77457654	40.80441153	8.878557914	136.6174652	6.548226043	127.4760433	130.8191654	0.1203574	11.14473294	0.098513171	48.58268934	0.32038309	15.09670122	8711.104328	0.004215182	0.013067867	11.77988781	23.55977561	6.233370131	-88.39285163	0.071010425	0.98073371	0.020816172	6.007552401	2.460821466
72	66.1	165	75	-1	1.324	-0.8	0.9	2	95.5208	221.5003849	-12	1075	35073	61.04096985	34543.125	54.94594197	0.708370595	29.82240955	0.635014338	0.209621774	56.04462508	0.542759092	7240.991128	34.89146099	60.37383539	44.59820624	7.519004671	112.569669	6.647247955	116.1116243	138.0685142	0.107732098	8.671465417	0.089385392	54.52886836	0.464765457	15.75212175	7809.010008	0.003264348	0.014808576	10.69832544	21.39665089	6.005938421	-60.08888963	0.070807381	0.981325233	0.023147326	4.515860307	2.282909169
73	65.8	156	62	1	0.899	-2	-0.4	2	99.1762	154.0155763	-74	1277	26001	58.01723882	25473.375	49.69339542	0.686346679	28.83745679	0.607604532	0.239466679	54.08326913	0.580307635	6100.024516	30.19393229	56.60388679	37.94733192	3.599223179	77.65212876	6.305456456	69.69366563	158.9584631	0.069838509	3.722805173	0.072371408	77.04153686	0.926833079	18.83557031	7085.19107	0.003829589	0.020286187	8.917479328	17.83495866	4.920675756	-34.27030555	0.115967141	0.987004697	0.049420147	1.965510694	1.812640944
74	65.8	156	62	1	0.906	-2.5	-0.9	2	65.2788	150.3359299	-45	1123	27729	62.49799997	27103.5	52.11667461	0.670231224	28.39135017	0.61390335	0.240206272	56.04462508	0.54476519	6510.430685	31.99460115	61.84658438	38.41874542	4.444739834	114.6640701	6.404102384	78.2677702	152.3807205	0.076321144	5.798490254	0.076210098	68.187926	0.555905592	16.1991924	9155.828627	0.002390406	0.013352598	10.83876669	21.67753338	5.198501395	-48.30894651	0.098660487	0.988507764	0.04028329	2.366161436	1.911027759
75	65.8	156	62	1	1.005	-1.7	-0.1	2	61.587	149.786034	-79	1039	30159	64.20280368	29729.25	52.7694049	0.714464753	29.51855123	0.611272871	0.218495249	55.31726674	0.559387609	6495.699886	32.25650563	61.84658438	38.41874542	5.927775271	141.1074306	6.556672088	76.95523724	166.7600716	0.095676556	8.655496036	0.068894572	78.62220233	0.508720847	23.26167498	13022.02059	0.002649523	0.011845656	11.98559558	23.97119117	5.302099035	-96.68636325	0.124024022	0.988144685	0.044348785	3.249428506	2.048019616
76	65.8	156	62	1	1.104	-0.9	0.7	2	78.7808	163.7133333	-60	943	32400	67.68308504	31941	55.8066697	0.695433128	29.20551431	0.602556929	0.219169061	61.18823416	0.52333376	7000.478966	33.62669551	64.62197769	40.80441153	5.300863889	95.01333333	6.480123722	94.94	158.8833333	0.088689996	5.910289563	0.079116667	66.31666667	0.636055405	18.91344167	7782.49	0.00386767	0.017220512	9.841645199	19.6832904	5.535085647	-53.47078609	0.096380741	0.985084124	0.033520475	3.096952714	2.078472407
77	82.9	158	65	-1	1.177	0.3	0.8	3	128.892	217.3237658	-35	1223	23517	57.31491952	23068.125	46.65837453	0.698088898	28.21689015	0.648195856	0.243352584	51.0881591	0.604755104	5613.687817	30.24376502	56.36488268	37.58989226	6.089180521	155.4282434	6.368038267	76.80711825	110.0677382	0.104962396	11.99115532	0.088182685	53.6130884	0.312037248	14.87639872	10081.2698	0.002530661	0.00943445	12.59642793	25.19285587	5.591608245	-78.40617497	0.07720953	0.989010715	0.031255199	3.314908956	2.109383047
78	82.9	158	65	-1	1.141	-0.6	0.2	3	80.2463	213.8111228	-62	1099	25731	59.84981203	25183.125	49.70412724	0.667563356	28.96921164	0.619910522	0.247146859	54.74486277	0.582833122	6223.930231	30.81211146	57.93962375	37.58989226	6.580798032	104.7009444	6.431573704	97.36306401	105.6463799	0.097258141	8.059738263	0.10216481	41.95068206	0.399000612	9.593327087	5398.730325	0.002858966	0.015149217	10.32785493	20.65570986	5.961473918	-53.98541969	0.053707482	0.986504764	0.022440737	3.626747491	2.15066962
79	82.9	158	65	-1	1.242	0.2	0.6	3	78.177	222.2006891	-32	1147	31347	61.91930232	30871.125	51.08131172	0.667578948	31.98594943	0.64441814	0.230921307	55.31726674	0.626177135	7128.800523	32.91772388	61.77378085	41.67733197	9.072611822	150.295435	6.542029065	119.5977606	112.3385013	0.116227909	12.1767563	0.103012714	40.04048234	0.25859729	10.41726184	7746.235142	0.003406608	0.012377167	12.39239164	24.78478327	6.274017469	-104.5803801	0.052016985	0.98378295	0.01814679	4.969952052	2.355127402
80	82.9	158	65	-1	1.332	0.9	1.3	3	88.2084	246.1106906	-27	1183	28539	64.69157596	28072.125	53.44301961	0.681156686	28.17266314	0.611130503	0.233603137	55.31726674	0.527153281	6557.736472	32.66065948	64.41273166	36.61966685	11.07656753	148.8779565	6.613033101	121.0548723	92.34342479	0.143717837	15.17337938	0.114526842	31.41627247	0.21358484	8.035342166	5969.451277	0.004748387	0.013641621	12.27309788	24.54619575	6.616860043	-118.2394871	0.03687202	0.980790893	0.014412339	6.70927915	2.533072963
81	82	138	42	1	0.959	-1.5	0.4	1	50.067	338.0582278	-62	1119	21330	56.1248608	20778.75	47.23828092	0.663974784	26.17544015	0.625367757	0.264926905	52.39274759	0.554115002	5504.849926	29.54129777	55.15432893	39	29.51517545	375.6164557	6.77430242	126.4101266	42.04050633	0.251913108	73.48603005	0.160012818	18.16202532	0.050511209	5.510046467	9167.312658	0.00316942	0.006090755	19.04402099	38.08804198	7.79891801	-526.9108336	0.024266518	0.982403667	0.0062164	15.88606116	3.086547357
82	82	138	42	1	0.867	-2.8	-1	1	121.118	278.1124339	5	1021	20412	58.86425061	19865.25	50.42107247	0.616762008	24.52177732	0.575398584	0.289513286	56.04462508	0.48633986	5751.25381	29.01221372	55.15432893	37.94733192	12.7002796	187.702381	6.774434268	75.33333333	67.94708995	0.166257055	24.96895142	0.099647266	38.73015873	0.265717367	11.51378741	8788.607143	0.003277423	0.015275366	13.45025295	26.9005059	6.657092791	-309.1388088	0.051911284	0.982435972	0.015885805	7.712894922	2.582503547
83	82	138	42	1	0.911	-2.4	-0.6	1	23.7266	285.2746781	-108	1241	25164	66.34003316	24403.5	53.67813156	0.613966016	28.88734774	0.559594324	0.271553717	60.29925373	0.538158593	6626.861144	30.03797777	65.7951366	37.58989226	22.66201602	278.6963519	6.778418689	136.3197425	55.58369099	0.215973672	46.25061197	0.146265818	19.33261803	0.096871523	4.921959329	6896.932403	0.003028943	0.010032537	16.62673662	33.25347324	7.516790626	-440.9763823	0.020477072	0.982710394	0.007304826	11.51795259	2.870771418
84	82	138	42	1	1.253	-0.3	2.1	1	51.9776	384.4880425	-60	1458	30483	78.91767863	29742.75	65.53785199	0.567236611	28.48892593	0.460401043	0.275164771	70.22819946	0.434694227	8184.156984	30.17369539	78	41.67733197	19.85700601	208.8768822	6.717089444	181.4464128	72.80513729	0.196526276	35.78680445	0.160714272	17.96545616	0.148473604	3.987527469	4575.316209	0.003163062	0.011223522	13.97857978	27.95715956	7.655876806	-167.6161474	0.018602315	0.981332149	0.006762644	12.53157807	2.906186544
85	65.9	159	71	-1	1.348	1.7	1.9	3	196.487	361.9230769	28	1375	30888	70.61161378	30222	54.44857576	0.634359681	30.57335933	0.587242796	0.244741426	60.07495318	0.56150889	7396.575365	31.97453389	64.62197769	44.29446918	17.51027862	450.1066434	6.898495664	118.9160839	96.29545455	0.159165695	55.64337705	0.103947626	38.73426573	0.080569109	11.88302606	20665.25	0.001868723	0.004138909	21.22000535	42.44001071	6.812427402	-649.6628126	0.051483394	0.99030497	0.015515278	8.033698207	2.620694764
86	65.9	159	71	-1	1.481	2.2	2.4	3	195.508	383.0904412	3	1276	36720	74.03377608	36010.125	59.55431554	0.611357395	33.03925536	0.572246968	0.239541489	69.0651866	0.554775167	8625.918972	34.07977651	71.30918594	42.95346319	18.67841696	288.5073529	6.940644485	166.6323529	90.47647059	0.166367626	38.11936524	0.122523789	32.62794118	0.114783026	10.49645112	12179.84559	0.001572651	0.006839574	17.04146446	34.08292892	7.247785059	-299.939257	0.034544874	0.986954463	0.009616295	8.569966064	2.708716785
87	65.9	159	71	-1	1.567	2.8	2.9	3	165.951	424.3186275	9	1358	38556	75.17978452	37612.125	61.90604754	0.602111965	31.94806111	0.566283975	0.239716306	69.26037828	0.516073346	9016.239665	35.0564027	72.24956747	47.4341649	26.23686533	471.6596639	7.028936967	197.477591	79.64845938	0.217638167	84.44724845	0.13828963	24.37254902	0.050372969	7.932590683	14553.44258	0.001490966	0.003678026	21.70924405	43.41848811	7.758307361	-501.8805752	0.025540747	0.987123276	0.00672892	13.00750198	2.966831545
88	65.9	159	71	-1	1.766	4.3	4.4	3	190.925	443.9879518	38	1269	35856	70.80254233	35203.5	63.68804217	0.608223179	31.05271642	0.516322718	0.242600975	69.0651866	0.487575302	8540.403439	32.88358302	70.22819946	42.63801121	26.80466992	467.0775602	7.082621463	180.563253	74.88253012	0.226545308	89.09824122	0.135966305	26.51506024	0.056998998	9.648205019	15541.41792	0.001582629	0.00398391	21.57010073	43.14020146	7.775407024	-566.4088624	0.03330153	0.988228295	0.007090322	13.50462381	2.976125477
89	40.3	164	57	1	1.024	-0.9	-0.9	3	203.029	261.4147287	59	830	20898	50.73460358	20527.875	42.35181329	0.756934003	24.52545411	0.766770732	0.233334046	45.39823785	0.579088643	4789.852122	32.47413088	49.92995093	36.61966685	3.722881571	64.4379845	6.329306863	62.36692506	117.4909561	0.064792425	3.176691426	0.080577423	69.66408269	1.097934067	15.16382562	5389.114987	0.003439538	0.024130229	8.042221716	16.08444343	5.147412814	-23.5055719	0.090422775	0.985666459	0.039359682	2.188478726	1.866542582
90	40.3	164	57	1	1.039	-1.4	-1.4	3	187.239	273.8792415	40	835	27054	52.39274759	26673.75	43.4828693	0.772633453	28.65746423	0.774932374	0.209483228	48.37354649	0.659051822	5587.703255	33.69628312	51	40.36087214	4.794339465	87.20159681	6.462688131	82.6746507	133.3353293	0.086388842	5.468731553	0.082509631	58.69261477	0.666498373	14.16829415	6047.48503	0.003072196	0.018070651	9.37046987	18.74093974	5.507536478	-31.11552898	0.076294899	0.985563081	0.031263501	3.016411387	2.044829227
91	40.3	164	57	1	1.113	-0.8	-0.8	3	193.377	269.5125348	9	934	29079	55.88380803	28652.625	47.30823852	0.779107015	29.47641837	0.688173948	0.202845575	51.7880295	0.623071568	5812.058187	32.55629727	55.15432893	39.11521443	4.565834633	82.97957289	6.481165167	81.16155989	155.8059424	0.072861429	4.440299308	0.075358923	73.33983287	0.856851545	18.34321756	7242.064067	0.004210623	0.021855251	9.120135035	18.24027007	5.378200154	-34.44855043	0.090528961	0.986654759	0.037465878	2.791281884	2.013726744
92	40.3	164	57	1	1.168	-0.4	-0.4	3	183.382	276.2543458	-32	921	29511	57.07889277	29118.375	49.60212365	0.741936981	29.27916139	0.65676049	0.211866062	52.39274759	0.5902804	6169.195447	32.57671506	56.36488268	39.11521443	4.90280911	99.36413541	6.599376486	83.9862763	149.3769442	0.077893543	5.75739864	0.076840143	68.42726441	0.656840656	16.98962792	7992.502287	0.002997068	0.014707148	10.00406923	20.00813846	5.520363549	-39.29249873	0.078973951	0.987873538	0.033501938	2.89336553	2.02944069
93	61	154	59	1	0.757	-3.1	-1.9	1	120.704	204.3398693	-6	797	20655	50.73460358	20287.125	43.71567865	0.738288902	27.0414233	0.645390587	0.240169368	45.89117562	0.61857494	4872.345998	28.21368748	49.65883607	34.98571137	4.189079414	52.0248366	6.441738209	62.11895425	105.4915033	0.068911519	2.578110864	0.081201247	70.50065359	1.419707806	18.7171088	4751.826144	0.006361855	0.03564458	7.173486788	14.34697358	5.313263764	-15.6740051	0.07951806	0.980719469	0.03374223	2.498785958	1.956755872
94	61	154	59	1	0.778	-3.6	-2.3	1	126.182	200.0979899	-31	821	21492	53.83307533	21108.375	46.64489503	0.723336048	26.04723989	0.616800828	0.24191293	48.37354649	0.558415661	5106.388849	28.77060987	51.26402247	34.98571137	3.551455456	50.58417085	6.331386664	63.34673367	118.6507538	0.069848096	2.860248418	0.079581324	71.09547739	1.390538402	19.09615919	4610.694724	0.004725841	0.032092196	7.083239313	14.16647863	5.183680822	-7.498131183	0.103396842	0.982049205	0.037667085	2.31670015	1.91215898
95	61	154	59	1	0.89	-2.6	-1.3	1	110.964	205.0552941	-12	1004	22950	54.82700065	22564.125	49.29338013	0.737332616	26.06156225	0.585990319	0.232103228	49.47726751	0.528703087	5237.206242	28.88544353	54.08326913	34.20526275	4.812491349	83.18705882	6.379468553	69.19058824	118.1270588	0.083041132	5.149630205	0.081400692	63.86823529	0.733480709	16.56620623	6589.963529	0.003553553	0.020246239	9.153578045	18.30715609	5.399972628	-40.18575768	0.098053732	0.984034083	0.034666195	2.870830079	2.037237071
96	61	154	59	1	0.858	-2.8	-1.5	1	116.051	214.0052138	0	885	25893	60.44832504	25476.75	52.25271996	0.713123144	26.8705955	0.582127629	0.230464967	54.74486277	0.514243001	5871.498355	30.417752	59.77457654	36.61966685	5.067774587	105.1094891	6.47548116	75.7987487	128.9395203	0.088523251	6.504476397	0.079039363	65.92805005	0.582443649	18.52073273	8335.511992	0.003264924	0.014162485	10.34682649	20.69365298	5.505019749	-49.41608667	0.093167183	0.985837257	0.033314011	2.95307386	2.039589831
97	44.3	156	57	1	0.83	-2.5	-2.5	2	191.487	260.010687	31	824	17685	47.81213235	17332.875	39.38783035	0.747935941	23.85327598	0.781773617	0.249840507	42.95346319	0.60560015	4330.454285	30.79236661	47.4341649	33.54101966	2.782728279	46.88854962	6.052103318	59.78473282	109.3114504	0.054281843	2.08408981	0.091274401	65.71450382	1.442494235	12.30183789	3757.157252	0.003551369	0.030697746	6.798088572	13.59617714	4.899736961	-5.552098711	0.078702227	0.983542038	0.042490191	1.732723194	1.727139273
98	44.3	156	57	1	0.895	-2.6	-2.6	2	192.788	260.1622857	12	779	23625	50.73460358	23217.75	41.70402466	0.743059186	29.28783931	0.745742235	0.228132595	47.4341649	0.702278486	5296.725552	31.10045258	49.92995093	39.11521443	3.815659102	46.16228571	6.30459082	78.20457143	126.1657143	0.079038663	2.938180067	0.089376653	58.44685714	1.394301424	13.1193391	3366.086857	0.005948546	0.039265256	6.747547832	13.49509566	5.363902009	-4.179062359	0.070752401	0.984408669	0.032288661	2.3631202	1.908268262
99	44.3	156	57	1	0.974	-1.9	-1.9	2	188.914	265.5886525	21	1110	22842	53.24471805	22447.125	44.01364397	0.721546923	25.96287051	0.750098402	0.237592451	47.4341649	0.589882322	5333.267441	33.01456399	52.47856705	38.41874542	5.032718285	79.30614657	6.322386601	75.32624113	114.3120567	0.099219317	5.698680459	0.08903811	51.54609929	0.659028929	12.09106964	4947.265957	0.005770258	0.022463079	8.898743227	17.79748645	5.588539027	-37.34116251	0.074927531	0.982414386	0.029574995	3.183462325	2.085301426
100	44.3	156	57	1	1.08	-1.1	-1.1	2	192.374	289.7468499	56	1075	23571	56.36488268	23185.125	44.96898755	0.732034563	25.91013997	0.737042981	0.231676895	48.83646179	0.57617797	5371.457768	33.14407663	55.07267925	36.61966685	5.861503761	94.97250859	6.472336851	69.67812142	108.5945017	0.099589898	6.646612715	0.079814572	58.01718213	0.588643539	13.74058198	6648.319588	0.005941299	0.018412593	9.793830784	19.58766157	5.702629388	-35.76007492	0.079535205	0.985838905	0.02787886	3.372926174	2.125978106
101	75.4	157	62	-1	1.006	-1.1	-0.7	3	60.8144	215.7708779	-61	1206	25218	60.37383539	24762.375	47.83190016	0.695492313	29.13489778	0.632829576	0.238558205	51.26402247	0.60911019	5907.267732	30.26944112	57.70615219	40.36087214	13.13770066	236.9828694	6.655348593	86.96573876	93.68308351	0.142027478	22.42614686	0.093111069	45.87152034	0.19031976	13.37907918	13378.32334	0.003052415	0.008880693	15.54813907	31.09627815	6.263503957	-383.6108243	0.056246843	0.987595969	0.022030582	5.798151437	2.436353824
102	75.4	157	62	-1	1.132	-0.6	-0.4	3	52.3094	204.8518859	-92	1280	29349	60.67124525	28888.875	49.71971512	0.707457437	29.82577427	0.647268524	0.222778666	54.74486277	0.599878221	6435.825022	32.18200664	57.70615219	40.36087214	10.80102135	183.1904324	6.623984699	103.951242	105.4084637	0.131102282	16.4208004	0.095631317	43.17295308	0.21724491	11.91796163	9945.711132	0.004076506	0.010628659	13.69704847	27.39409694	6.280290479	-184.2322982	0.062671985	0.985429077	0.020843233	5.56244144	2.423823727
103	75.4	157	62	-1	1.125	-0.7	-0.4	3	69.5721	236.2439024	-72	1194	32103	65.7951366	31528.125	54.16899574	0.665969318	29.5756055	0.612341053	0.22986024	60.67124525	0.545987702	7247.062368	33.16989989	65.520989	40.36087214	17.23343573	273.8528175	6.855661155	132.3120269	91.15643398	0.187167099	36.14429674	0.11128009	38.84020185	0.12931309	13.97458763	13631.83263	0.0028575	0.00711471	16.71274956	33.42549911	6.939646636	-394.7710864	0.04708166	0.9851479	0.0138624	9.187400701	2.723873457
104	75.4	157	62	-1	1.357	1.1	1.4	3	94.5903	354.2231531	-64	1302	35451	68.54195795	34860.375	59.51350727	0.648490471	27.31379132	0.589936889	0.228281039	68.54195795	0.458951129	7957.962626	35.10921335	68.41052551	42.95346319	19.16944098	252.3769992	6.914679567	172.0769231	86.48514851	0.182341579	38.4893708	0.131056301	27.7814166	0.116170494	8.583270349	9035.743336	0.002296961	0.007412532	15.75080293	31.50160586	7.36041715	-320.8595822	0.025991485	0.986779837	0.008919084	9.459834504	2.756417822
105	64.2	146	71	1	0.892	-2	-0.5	2	126.391	228.546729	5	1210	23112	56.1248608	22518	39.58686847	0.640222249	28.52902035	0.905877714	0.267491564	48.46648326	0.720668784	6023.375043	35.86086191	46.95742753	49.65883607	4.820190355	197.1413551	6.439642958	65.3317757	126.3574766	0.101789189	16.29656619	0.076322168	69.87149533	0.318726556	20.77331536	15988.76519	0.002095028	0.007001219	14.25655996	28.51311991	5.243464709	-40.45339574	0.111266615	0.992051524	0.041999675	2.658667018	2.003150039
106	64.2	146	71	1	0.929	-2.3	-0.8	2	111.233	192.2251748	-27	1030	19305	48.46648326	18929.25	40.01957266	0.751893245	25.73878139	0.745555677	0.241333052	45.39823785	0.643154829	4568.253679	29.8368196	46.95742753	36.61966685	5.109902685	177.9496504	6.228368882	60.29230769	102.3538462	0.092629514	12.30690175	0.084324906	55.34965035	0.287803999	12.74436109	11286.39161	0.002399318	0.008136867	13.48039806	26.96079612	5.257312967	-52.77164952	0.097028958	0.990419998	0.038588415	2.942745721	1.995056618
107	64.2	146	71	1	1.009	-1.7	-0.1	2	116.818	209.4191263	2	988	22869	54.41507144	22495.5	43.94085401	0.734168253	28.25573231	0.670996538	0.233340419	48.37354649	0.643040126	5249.109394	29.48416093	54.08326913	36.61966685	6.600630881	150.175915	6.476857019	68.74970484	115.6753247	0.098553748	10.33192684	0.081168483	58.10743802	0.36368007	15.15620518	10240.51122	0.003470473	0.011468587	12.32367658	24.64735315	5.56292584	-110.4618004	0.085511063	0.987194617	0.035026782	4.007362646	2.174973382
108	64.2	146	71	1	1.016	-1.6	0	2	110.774	208.1966427	8	1092	22518	56.36488268	22120.875	47.63669575	0.700107814	27.27094259	0.610511505	0.246066089	51.35172831	0.572477628	5443.197188	29.08275084	56.04462508	34.98571137	4.763511493	87.95803357	6.42256552	70.97841727	116.2997602	0.085019107	5.78805665	0.085106016	61.91606715	0.700494045	16.31309053	6479.243405	0.003297379	0.018134387	9.427546496	18.85509299	5.457048963	-42.44152324	0.089765504	0.986789907	0.03404986	2.734967088	1.997271606
109	45.7	169	65	-1	0.949	-1.6	-1.7	3	174.872	239.1212471	-1	863	23382	56.1248608	22987.125	46.97719179	0.728951937	24.66835993	0.712203929	0.233322709	51.35172831	0.52511355	5363.418286	33.45734057	54.08326913	36.12478374	5.607896997	101.9468822	6.342615229	74.7852194	115.891455	0.076577359	5.459049322	0.086357066	55.29561201	0.547471904	12.00346687	6741.094688	0.003102829	0.019434994	10.12050562	20.24101125	5.511473578	-62.60606395	0.063753762	0.983547255	0.031420363	3.465447783	2.122846649
110	45.7	169	65	-1	0.966	-2	-2.2	3	159.09	234.0315399	10	902	29106	59.84981203	28630.125	49.203548	0.74207839	27.35095804	0.703156146	0.213023047	54.74486277	0.555873695	6098.876453	34.59777716	59.16924877	40.36087214	6.773597261	110.0844156	6.494147032	103.5454545	121.3747681	0.104233049	7.879038144	0.096053297	45.0296846	0.414495976	11.24318036	5988.336735	0.004062931	0.016299761	10.51659548	21.03319097	6.023488114	-56.90302184	0.057240898	0.983479596	0.021832716	4.501437994	2.29456308
111	45.7	169	65	-1	1.066	-1.2	-1.4	3	141.11	251.3132045	-28	1151	33534	62.42595614	33100.875	51.72082507	0.712678729	31.55836772	0.657374385	0.211337794	55.31726674	0.610167523	6995.465897	33.99994557	61.77378085	40.80441153	8.738249434	151.7544283	6.844315058	99.73590982	132.6521739	0.124181637	13.56523827	0.080302665	61.62801932	0.365795794	19.78524586	11815.07005	0.003690971	0.011294801	12.37414158	24.74828317	6.065800904	-107.918965	0.079931321	0.984335376	0.024964112	4.870144363	2.342310882
112	45.7	169	65	-1	1.04	-1.4	-1.6	3
113	57.8	173	93	-1	0.737	-3.3	-3.2	1	104.336	194.8859223	-1	757	22248	56.68333088	21827.25	44.89988904	0.718419754	27.51674082	0.663872132	0.240864531	48.83646179	0.612846522	5257.410332	29.80778506	53.66563146	36.61966685	3.98889946	71.83131068	6.327987794	67.63592233	121.1092233	0.066719457	3.245408806	0.08208243	78.94660194	1.012292403	23.42240079	7172.479369	0.004173732	0.023560607	8.548966408	17.09793282	5.136844994	-25.286677	0.114523788	0.9855505	0.040896008	2.1941838	1.881173293
114	57.8	173	93	-1	0.912	-2.5	-2.5	1	111.917	196.891258	-1	954	25326	57.07889277	24730.875	46.9037039	0.742302079	29.22959678	0.629625894	0.223609519	51.35172831	0.623183125	5530.059058	29.53178648	55.15432893	36.61966685	4.45127659	106.271855	6.315085442	77.7803838	128.5884861	0.067422497	5.185414481	0.082921518	63.21748401	0.551335527	14.12789085	8070.137527	0.002590808	0.01289589	10.42365851	20.84731702	5.373989296	-30.23949397	0.075118297	0.986872495	0.033237902	2.708723853	1.988938431
115	57.8	173	93	-1	0.939	-2.2	-2.2	1	110.365	189.3085868	-13	1028	30186	58.24946352	29692.125	49.62471774	0.7260203	29.89122691	0.661807221	0.215107193	54.74486277	0.60234553	6386.989673	32.84199655	57.93962375	40.36087214	3.986799197	135.8872987	6.457779908	76.37924866	169.9481216	0.074421149	7.407092988	0.068317754	82.7549195	0.552674073	19.97977157	13217.77639	0.002022958	0.009589579	11.79799424	23.59598849	5.073739804	-28.86367513	0.088518442	0.99034953	0.042321501	2.27098051	1.891597772
116	57.8	173	93	-1	0.931	-2.2	-2.3	1	94.4597	195.9058544	-48	914	34128	61.91930232	33647.625	55.01721955	0.694198208	31.07842908	0.598017561	0.215782307	60.29925373	0.564885491	7260.562132	32.90126347	60.74537019	41.67733197	4.772897347	93.42167722	6.473972579	95.44303797	172.8006329	0.078522874	5.131913136	0.075508733	72.29746835	0.71277109	18.44230692	8451.000791	0.002810279	0.01554656	9.760148238	19.52029648	5.344557111	-40.35343514	0.088178842	0.985310148	0.036903717	2.638356074	1.98270639
117	50.5	160	67	-1	1.085	-0.5	-0.5	2	182.999	303.4323259	32	1342	41094	67.08203933	40158	49.44831432	0.640456782	31.8384377	0.913567111	0.220497467	60	0.643873065	8854.737266	45.17435363	56.36488268	64.20280368	8.88219733	271.9526938	6.694263317	138.5545335	167.369251	0.107079307	23.06948609	0.091034516	54.4021025	0.184256949	15.5241737	17464.61498	0.003033789	0.006821797	16.67264808	33.34529615	6.065250468	-134.1010207	0.062513943	0.991266597	0.022178358	4.413191456	2.282830543
118	50.5	160	67	-1	1.214	0	-0.1	2	246.707	288.2266314	8	906	30618	58.55766389	30186	49.5756166	0.731879801	29.84068724	0.68313246	0.212214884	52.39274759	0.601922665	6405.91849	33.86671294	57.70615219	40.80441153	6.740380697	82.29541446	6.529624353	110.7107584	125.7231041	0.097578167	5.900731862	0.097628535	43.4691358	0.625007259	9.513336382	4410.249559	0.003908702	0.02349408	9.040061485	18.08012297	6.03392152	-46.28568946	0.048607423	0.978571794	0.02036506	4.537607736	2.290201377
119	50.5	160	67	-1	1.213	0	-0.2	2	168.207	312.7093679	-27	1432	47844	66.06814664	47012.625	55.06260302	0.65646537	32.99908721	0.798728838	0.204111498	60.07495318	0.599301257	9595.817309	43.98008895	65.7951366	56.36488268	9.822119794	471.6111738	6.7501129	162.8577878	180.4492099	0.131025948	50.84842965	0.091906201	50.51580135	0.095758947	15.96369663	27885.21501	0.001146176	0.003085198	21.94963045	43.89926091	6.248746505	-119.7906896	0.062360615	0.993481205	0.019829193	5.632933204	2.435860994
120	50.5	160	67	-1	1.203	-0.1	-0.2	2	159.722	281.4691647	12	1076	34587	64.89992296	34039.125	57.09888544	0.711471766	30.8577787	0.557539751	0.209733107	60.67124525	0.540426988	7139.131461	31.83489834	63.5688603	42.63801121	8.941621404	315.3692428	6.715632427	105.9258392	140.4098361	0.095690538	21.9429095	0.08268996	63.88056206	0.181105447	18.33650282	23796.97268	0.00166761	0.004806294	17.89280865	35.78561731	6.066842899	-219.1587082	0.067041943	0.992312855	0.02383505	4.651546729	2.278953252
121	44.8	175	70	-1	1.009	-1.1	-1.2	3	214.557	240.6004077	0	796	26487	54.99090834	26012.25	48.6141282	0.733515461	28.826718	0.638511592	0.222509665	51.7880295	0.592969967	5787.977022	31.0406844	53.66563146	39.11521443	4.058524816	104.54842	6.490197281	66.58205912	152.5351682	0.064361176	5.046911907	0.06787162	84.03363914	0.757535805	21.12173706	9946.183486	0.003586719	0.014082629	10.26107967	20.52215934	5.137045388	-31.54763647	0.11176346	0.989998712	0.045187065	2.378665281	1.911818051
122	44.8	175	70	-1	1.013	-1.6	-1.9	3	181.424	264.2566845	47	854	30294	58.01723882	29860.875	49.52985623	0.746639077	30.57216879	0.654611245	0.208772151	54.33231083	0.617247275	6234.119095	32.42280083	56.36488268	40.2492236	5.547317306	101.3324421	6.588912873	96.47950089	139.1301248	0.081948394	6.112703899	0.08598886	59.78074866	0.583610717	14.69227665	7217.106061	0.0035164	0.0166987	10.07720144	20.15440288	5.710868171	-34.6113009	0.072213981	0.986654534	0.026842647	3.167755958	2.092226602
123	44.8	175	70	-1	1.099	-0.9	-1.2	3	173.322	254.2078473	36	835	25461	59.77457654	25052.625	50.32699045	0.705325569	26.40086894	0.64456149	0.234320391	54.74486277	0.524586682	5870.340893	32.43883995	57.93962375	36.61966685	4.987541172	99.77624602	6.59974565	72.95546129	122.7794274	0.085874836	6.434646141	0.077365282	72.5630965	0.672785647	20.94580483	8807.379639	0.003981499	0.015306909	10.02487526	20.04975051	5.50253688	-34.28596385	0.086477354	0.985801819	0.032841413	2.961417762	2.05547324
124	44.8	175	70	-1	1.087	-1	-1.3	3	180.579	274.1136891	56	1116	34911	63.71028174	34498.125	55.31616385	0.739955873	30.86191157	0.600896024	0.200761211	58.24946352	0.557918507	6925.885337	33.2392629	63.07138812	40.80441153	6.291772762	140.7656613	6.757570487	99.04485692	150.0456303	0.080582301	8.638757825	0.076600817	67.28770302	0.456401268	16.80409535	11059.80201	0.002212024	0.010337491	11.92893978	23.85787956	5.84657522	-53.2648115	0.066004638	0.988059417	0.025862819	3.642089677	2.168075907
125	80.3	181	78	-1	0.883	-2.1	-1.6	1	82.1313	149.8998358	-73	1012	32886	62.42595614	32506.875	50.59647807	0.731764859	31.47828862	0.662879451	0.207071741	57.31491952	0.622143869	6731.255193	33.5393656	59.16924877	41.67733197	3.471494226	77.43431856	6.28503974	94.34646962	196.2249589	0.054634855	3.024423521	0.077460156	76.9228243	0.946904692	17.69097096	7105.877668	0.002103609	0.019299134	8.896827188	17.79365438	5.01173696	-26.92019113	0.103484402	0.985779303	0.044381954	2.161999579	1.863804961
126	80.3	181	78	-1	1.105	-0.9	-0.5	1	70.4894	166.6823529	-37	1313	36720	63.35613625	36239.625	53.35059308	0.723752917	31.88468534	0.653524396	0.201913752	57.70615219	0.59764444	7317.278651	34.86591412	63.07138812	40.80441153	5.701530601	345.9683824	6.413332651	106.2088235	187.8161765	0.082088355	21.34039167	0.078094723	66.42941176	0.176133341	16.560891	25842.75074	0.001185854	0.003931688	18.79401806	37.58803611	5.471335557	-85.85570648	0.089453288	0.993587257	0.036968582	3.620854218	2.084052495
127	80.3	181	78	-1	1.211	0	0.3	1
128	80.3	181	78	-1	1.314	-0.7	1.1	1
129	64.4	156	56	1	0.621	-4.2	-2.7	1	99.9173	168.828229	-21	929	20277	52.39274759	19857.375	44.32967199	0.683659869	26.76059839	0.6564698	0.261218195	48.37354649	0.603672375	5187.107662	29.10109089	49.92995093	36.61966685	2.556686956	58.09986684	6.086921198	57.00798935	135.8948069	0.052939569	2.212971159	0.07590944	82.81358189	1.339827218	17.76538339	5758.63249	0.002696309	0.024303877	7.73453597	15.46907194	4.655964401	-11.85387405	0.112063932	0.987493334	0.054262404	1.581802469	1.68004483
130	64.4	156	56	1	0.708	-4.1	-2.6	1	88.0354	181.6088117	-19	1066	20223	56.52433104	19796.625	45.94685411	0.690061255	26.22138426	0.621240952	0.259059444	46.57252409	0.570689436	5128.502662	28.54406741	55.80322571	33.54101966	4.463692578	129.4913218	6.285351741	61.98798398	110.7863818	0.078193021	6.983909673	0.082760993	63.39252336	0.454622353	15.0631104	9507.905207	0.002768492	0.010856804	11.53163369	23.06326738	5.24414963	-42.18856475	0.086242874	0.989674928	0.038053236	2.422553608	1.924859736
131	64.4	156	56	1	0.777	-3.5	-2	1	85.9555	177.6554433	-53	916	24057	56.36488268	23620.5	46.7736676	0.725269718	28.03232478	0.638774658	0.232392202	51.7880295	0.59931851	5489.220005	29.87783352	53.66563146	36.61966685	5.434547495	113.8888889	6.390769604	72.09988777	119.0157127	0.090700472	6.963344688	0.080920188	60.88327722	0.510561272	16.24408192	8542.829405	0.003636124	0.016570268	10.77560272	21.55120544	5.499337383	-62.16352496	0.074589841	0.986841342	0.031699126	3.130296441	2.070983531
132	64.4	156	56	1	0.851	-2.9	-1.3	1	88.2932	193.5763052	-37	1059	26892	58.403767	26430.75	51.0407585	0.683855794	29.8306019	0.593978287	0.237401303	54.33231083	0.584446681	6274.694487	30.31710231	57.93962375	38.41874542	6.511793157	133.0291165	6.569813306	81.34538153	120.7429719	0.099193121	9.959536677	0.08167207	61.25502008	0.414214585	17.84861938	10158.66365	0.002208137	0.01248264	11.66372798	23.32745596	5.733785289	-63.41306622	0.074286464	0.987706	0.02882516	3.778405537	2.170532125
133	56	149	60	1	1.08	-0.5	-0.4	2	147.121	267.1592092	19	1321	25947	58.01723882	25210.125	42.60413194	0.619365217	29.02706025	0.901206465	0.266284352	56.36488268	0.681320307	6713.061801	38.39511914	48.37354649	48.46648326	8.758399647	309.8043704	6.558694083	78.63163371	119.503642	0.115650599	25.59903369	0.08182272	57.96566077	0.17635003	16.86435284	20692.34339	0.001737739	0.006315967	17.92493593	35.84987186	5.668887441	-159.7426034	0.072081497	0.992780572	0.031012467	3.624779822	2.166473682
134	56	149	60	1	1.015	-1.6	-0.7	2	131.777	215.9642857	4	1056	19656	51.35172831	19246.5	43.29633885	0.701783522	26.01654802	0.688443725	0.257136485	48.37354649	0.600894873	4948.977363	29.8070928	51	36.61966685	4.19779465	126.8351648	6.244351749	59.57417582	109.1016484	0.088340321	8.245433028	0.081832659	64.57417582	0.476943033	16.22584078	9479.942308	0.002703765	0.010724165	11.40358786	22.80717573	5.253737511	-23.7224643	0.100357283	0.990028456	0.038103079	2.6519142	1.991935206
135	56	149	60	1	1.045	-1.4	-0.5	2	122.439	228.4006849	3	858	23652	62.42595614	23185.125	48.48182586	0.680151416	26.76464552	0.64399689	0.249349616	55.31726674	0.55205523	5781.202018	31.2221451	60.37383539	36.61966685	5.995291747	68.77739726	6.421049073	85.83561644	101.2762557	0.09963012	4.885671137	0.097985864	43.51141553	0.895222875	10.11990471	3615.619863	0.00591005	0.035851021	8.362536501	16.725073	5.865694569	-36.77799475	0.051006486	0.978430151	0.022563418	3.908368981	2.204284844
136	56	149	60	1	1.124	-0.7	-0.1	2	116.314	215.1301154	-4	1015	25731	63	25270.875	52.69526313	0.673260895	27.43620287	0.580470516	0.244771383	58.94064811	0.520657859	6185.587014	30.58804658	61.84658438	36.61966685	5.900809175	110.270724	6.575577602	71.27072403	121.4973767	0.10747537	7.399216389	0.07478565	64.7775446	0.535003053	18.15716427	8708.709339	0.00379726	0.014133199	10.61908853	21.23817707	5.590580931	-60.83850034	0.075309317	0.983130671	0.032344243	3.566339642	2.149889927
137	70.5	160	65	-1	1.122	-0.1	0.1	3	165.047	338.7053088	1	1310	24921	58.24946352	24378.75	48.15266702	0.626519951	26.93925512	0.710398626	0.266202466	53.16013544	0.5594551	6489.683369	34.20758848	57.93962375	41.78516483	16.1152866	215.5276273	6.750359919	100.971831	74.6468039	0.159269685	25.65263664	0.109395267	34.85482124	0.165490229	10.26482723	9379.666306	0.003091909	0.009764982	14.64569763	29.29139526	6.906217742	-344.2407004	0.048545839	0.983863074	0.014719718	8.417405507	2.674092506
138	70.5	160	65	-1	1.269	-0.5	0.7	3	146.994	305.5239492	-20	1284	27621	60.9672043	26926.875	51.28436618	0.625182798	28.55862018	0.643992405	0.258076496	58.94064811	0.556867956	6949.193543	33.02674234	60.37383539	40.80441153	11.77282235	191.0918866	6.598099592	103.5024438	96.11045943	0.142231696	19.29520273	0.101175409	40.7028348	0.194497161	12.12267983	9744.73607	0.002964529	0.00925453	13.94258202	27.88516403	6.359132262	-221.9360772	0.063327296	0.987167513	0.020333804	5.443975978	2.400582644
139	70.5	160	65	-1	1.309	-0.7	0.9	3	133.936	327.6114195	-2	1210	34047	67.48333128	33455.25	55.21113624	0.579167964	30.02169236	0.673235257	0.259134259	63.63961031	0.543761538	8669.40143	37.17008352	64.62197769	48.46648326	15.78358125	208.555115	6.894441761	145.6566217	96.2926249	0.165154552	24.92251968	0.11550882	32.30055512	0.168841896	9.592798284	8291.749405	0.003737993	0.011242031	14.58838904	29.17677809	6.945962171	-291.7229778	0.038402041	0.98740882	0.012853865	7.030123215	2.564626289
140	70.5	160	65	-1	1.403	1.4	1.6	3	106.143	298.8694316	-21	1366	35154	69.13031173	34656.75	55.59400508	0.61611803	29.26660683	0.680733643	0.240745177	63.63961031	0.526434582	8343.445404	37.84470963	68.54195795	48.37354649	15.22285754	217.6182796	6.857171794	146.9139785	100.6758833	0.161324858	25.77699593	0.112837157	36.97235023	0.181121225	12.24808342	10249.75346	0.003144877	0.010869033	14.91119047	29.82238095	6.922891868	-303.8061364	0.052695409	0.985552217	0.013114989	7.413989774	2.604003326
141	77.5	152	56	1	0.793	-2.8	-1	1	102.901	156.4094675	-58	780	22815	51.0881591	22425.75	43.5110723	0.752275972	28.26090233	0.685284175	0.227959629	46.57252409	0.649510592	5112.165658	29.8174493	49.65883607	36.61966685	2.867218935	45.82011834	6.263544245	57.93727811	149.5609467	0.059400544	1.960335883	0.068564826	85.07573965	1.820389071	20.18270509	4582.134911	0.005410929	0.036049322	6.812042777	13.62408555	4.848017472	-16.11330279	0.117140224	0.984635706	0.051407392	1.972950188	1.824383567
142	77.5	152	56	1	0.867	-2.8	-1	1	80.4678	150.8235943	-66	749	24489	51.8748494	24088.5	45.18972345	0.718035594	29.61389258	0.667532942	0.233203411	48.83646179	0.655323607	5617.52037	30.16562905	51	40.80441153	3.298478452	34.65600882	6.247886135	70.47519294	147.6791621	0.05933977	1.399194563	0.077701426	75.90187431	2.496096209	19.31233369	3337.674752	0.009494959	0.073472552	5.881556441	11.76311288	4.912012316	-22.4046717	0.125111146	0.977243985	0.047927306	1.994836735	1.818603827
143	77.5	152	56	1	0.891	-2.6	-0.8	1	65.5482	163.0468085	-53	777	25380	54.41507144	24951.375	46.88977011	0.740256958	29.43785036	0.636173965	0.22356482	51.35172831	0.627809654	5578.249673	29.83005097	53.66563146	36.61966685	5.560416478	119.7319149	6.493176182	82.87021277	117.6574468	0.100012298	8.977976866	0.088159801	52.67446809	0.416596303	13.70499774	7531.206383	0.003204197	0.012324682	11.03551034	22.07102067	5.707097681	-30.66819297	0.065964	0.986288706	0.026538114	3.711367937	2.166606534
144	77.5	152	56	1	1.098	-0.9	0.9	1	53.5848	198.0883219	-42	1114	27513	58.403767	27057.375	51.00791037	0.69827855	28.76935096	0.620688278	0.230688991	54.74486277	0.564017439	6241.838537	31.66001206	57.70615219	40.36087214	9.124866978	155.0863592	6.742980671	95.8498528	103.4160942	0.112122339	13.02518884	0.094062662	48.76054956	0.318372086	14.03271887	9128.205103	0.002544131	0.011966634	12.49345662	24.98691324	6.235852411	-142.9549252	0.063941058	0.986552197	0.020137361	4.598548897	2.313345459
145	61.1	164	54	1	1.068	-0.6	0.7	2	127.475	251.3411043	-23	1377	22005	52.73518749	21426.75	41.28759937	0.705672629	29.4673743	0.732316094	0.246733859	48.46648326	0.713710042	5286.704706	30.23557352	48.37354649	40.80441153	11.01487297	320.4294479	6.517210914	70.03067485	89.37546012	0.128054129	27.86803637	0.085927208	50.74969325	0.139972878	14.46939516	19531.83067	0.002225762	0.005260456	18.00326059	36.00652118	6.076539244	-317.0338362	0.066666935	0.988302684	0.025641298	6.094119538	2.415923373
146	61.1	164	54	1	1.184	-0.2	1.1	2	120.056	269.3480084	-5	1324	25758	60.74537019	25256.25	47.69354421	0.636485695	28.69315255	0.69229199	0.258963877	60.67124525	0.60161502	6540.456413	33.01785864	60.07495318	39.11521443	11.97093667	280.4979036	6.551451046	99.18867925	90.79454927	0.151079758	32.16696577	0.103971362	44.2557652	0.136876727	15.06858906	15892.8501	0.002249877	0.005814456	16.96688226	33.93376453	6.332276924	-220.4530775	0.088088598	0.987984095	0.023146236	6.13618491	2.483419416
147	61.1	164	54	1	1.214	0	1.3	2	103.054	236.179132	-59	1110	29241	55.39855594	28809	45.79217158	0.682481987	30.18941799	0.781436814	0.231144485	52.39274759	0.659270285	6659.041478	35.78368865	55.15432893	49.2036584	8.808956346	147.0831025	6.693343933	97.08494922	109.1920591	0.110967235	12.34111244	0.089644459	53.23268698	0.339591934	15.69867907	9626.857802	0.002968826	0.010982411	12.21432717	24.42865434	6.171948325	-101.5847031	0.076057508	0.984964226	0.022321007	4.600212828	2.323827665
148	61.1	164	54	1	1.196	-0.2	1.1	2
149	80.4	147	60	1	0.619	-4.3	-2.4	1	44.6858	144.3772152	-73	823	21330	53.16013544	20896.875	43.30920107	0.703612054	27.77631687	0.670451596	0.249530558	45.89117562	0.641349094	5214.408888	29.03672299	52.39274759	37.58989226	4.703542701	78.64177215	6.194331122	69.12405063	113.6531646	0.087560564	4.816774057	0.087498798	62.2835443	0.72294875	17.71524435	6243.879747	0.004412715	0.020568988	8.970654799	17.9413096	5.291597494	-48.52060038	0.09900643	0.983919184	0.040827604	2.892007115	2.0329211
150	80.4	147	60	1	0.669	-4.5	-2.6	1	60.7917	141.1328947	-80	971	20520	61.26173357	19987.875	45.01484489	0.679177836	26.89974727	0.654583756	0.262368532	49.2036584	0.59757503	5244.189413	29.46598623	52.39274759	49.92995093	5.37351108	95.37368421	6.152239495	85.45526316	93.58947368	0.099685086	6.964668822	0.112441136	38.16052632	0.382307526	8.801239612	4629.073684	0.003717057	0.015852104	9.888446414	19.77689283	5.805232798	-28.12975246	0.044923988	0.982229792	0.023154586	3.693793129	2.149622864
151	80.4	147	60	1	0.701	-4.1	-2.3	1	29.8382	124.8133498	-79	848	21843	54.49770637	21445.875	46.35392152	0.747563467	25.67654224	0.629904397	0.232838503	50.28916384	0.553923841	4993.425426	29.19853897	53.66563146	34.20526275	4.971667627	83.38936959	6.329049705	68.43881335	109.3831891	0.081762334	4.698314069	0.084596803	59.73918418	0.668405036	15.56352591	6228.729295	0.004007821	0.019542724	9.214759028	18.42951806	5.490500202	-44.83773451	0.088681079	0.980866697	0.033120114	3.495692203	2.124201653
152	80.4	147	60	1	1	-1.7	0.1	1	54.9151	129.277095	-110	757	24165	54	23733	46.97794434	0.721884627	27.81301695	0.635883649	0.233112441	48.83646179	0.592044146	5532.457551	29.87250668	53.66563146	36.24913792	2.839799008	82.73743017	6.253685422	69.45363128	154.9217877	0.062769105	4.423302019	0.077601823	80.21564246	0.913835142	21.03743329	7584.493855	0.002265502	0.015500853	9.174686947	18.34937389	4.883978354	-16.09414768	0.129755502	0.988509438	0.049820337	2.026017789	1.820044598
153	35.2	160	31	1	1.258	1	1	3	268.904	321.3930197	60	1021	17793	45.89117562	17444.25	37.09483752	0.754193994	26.33319595	0.797990026	0.247238986	42.10700654	0.709888429	4312.898688	29.60131037	44.29446918	36.12478374	4.810360112	97.92261002	6.401684089	53.30045524	90.38998483	0.092306036	7.080822077	0.080880812	67.11836115	0.673782437	19.17481999	7689.898331	0.00440858	0.017733406	9.837794566	19.67558913	5.386579935	-33.90551496	0.103956025	0.985762198	0.036513298	3.005799763	2.035134135
154	35.2	160	31	1	1.356	1.2	1.2	3	224.25	353.3922652	123	953	19548	46.66904756	19183.5	37.89105996	0.745486629	26.67455236	0.841908195	0.242326913	40.80441153	0.703980105	4648.678345	31.90079388	45.79301257	36.61966685	7.255234883	116.3480663	6.396318075	77.45027624	78.60497238	0.134104943	11.31718812	0.10697552	44.72099448	0.353456365	14.95522878	6659.790055	0.006312869	0.015877373	10.8146412	21.62928239	6.053362167	-47.12791216	0.078356807	0.981211761	0.022246053	5.1915985	2.37491287
155	35.2	160	31	1	1.442	1.8	1.8	3	230.484	343.2244898	23	1089	22491	49.2036584	22104	40.33518567	0.730812314	28.51737955	0.788503126	0.235787789	45.89117562	0.707009998	5211.853293	31.80441999	48.37354649	40.80441153	8.30297353	214.8271309	6.49912526	79.97238896	91.71548619	0.114996782	20.40022445	0.096005269	43.95078031	0.198445255	10.73278579	10820.90876	0.002643826	0.007440229	14.74950878	29.49901756	6.016107989	-77.29533443	0.070538553	0.988858996	0.023632801	5.260450596	2.344519056
156	35.2	160	31	1	1.427	1.6	1.6	3	230.367	371.3278107	27	1255	22815	51.7880295	22470.75	44.02489648	0.722413561	26.1967574	0.740443871	0.23722423	48.37354649	0.595044157	5330.606361	32.59796479	51	38.41874542	10.93547985	143.8804734	6.606223165	90.33964497	79.80710059	0.164776917	16.86073673	0.106910822	35.74319527	0.262881622	10.62471202	6354.571598	0.007935592	0.018777027	11.95930077	23.91860155	6.494913599	-122.5892468	0.055965016	0.980890101	0.017588996	7.542689859	2.593080545
157	63.7	150	66	1	0.736	-3.3	-1.8	1	54.582	139.2173913	-123	840	18630	51.6139516	18257.625	44.79438202	0.71316847	25.89348935	0.599863599	0.257519762	48.83646179	0.578052161	4701.699248	26.8705192	51.26402247	34.98571137	4.154213401	60.23043478	6.259029173	58.48115942	94.42318841	0.08311741	3.214628288	0.084755304	65.2115942	0.991426318	18.65569418	5185.146377	0.004867526	0.025086992	7.842825922	15.68565184	5.309940011	-11.91540899	0.099935096	0.982716579	0.035474174	2.634386283	1.965347858
158	63.7	150	66	1	0.801	-3.4	-1.9	1	47.2238	150.7255435	-84	914	19872	55.47972603	19487.25	49.3515935	0.709255103	24.07765344	0.57204905	0.253375607	51.7880295	0.487879959	4937.593807	28.23153217	55.15432893	32.44996148	5.951293715	75.72826087	6.263842263	78.07065217	84.54347826	0.114956718	5.846038126	0.106074256	39.67663043	0.539170215	9.903000945	3883.858696	0.004756546	0.024523221	8.761967929	17.52393586	5.918594279	-30.08522007	0.048914263	0.976707408	0.02123476	4.242796544	2.236018117
159	63.7	150	66	1	0.806	-3.3	-1.8	1	50.1282	171.1494737	-84	1006	25650	59.16924877	25083	51.57771063	0.671537167	28.24432316	0.585083894	0.24601084	54.33231083	0.547607151	6170.689906	30.17728779	57.93962375	37.58989226	7.954366759	94.30736842	6.391013407	106.9536842	97.54736842	0.108178616	7.189348753	0.112582825	36.85473684	0.433844939	8.57473241	4393.911579	0.004690459	0.022264898	9.765028362	19.53005672	6.224827744	-59.46535551	0.045420361	0.978779228	0.018373545	5.149589429	2.36055545
160	63.7	150	66	1	0.851	-2.9	-1.4	1	54.0052	168.7814208	-97	902	24705	59.77457654	24150.375	53.95919549	0.669288357	27.42779322	0.542262971	0.249974799	55.31726674	0.508306193	6036.985145	29.26007366	59.09314681	36.24913792	7.028285109	115.9169399	6.500051001	91.54644809	97.68852459	0.116876004	10.26199822	0.100050763	41.63387978	0.355922716	10.72514079	5766.830601	0.003429106	0.013369086	10.85432184	21.70864368	6.132837086	-38.44558483	0.05698547	0.983171649	0.020510259	4.616548814	2.293328319
161	60.6	159	76	1	0.849	-2.4	-1.1	2	123.806	171.016092	-37	838	23490	54.41507144	22885.875	46.02914246	0.729237667	27.97830781	0.631796527	0.233574731	51.0881591	0.607838998	5345.562104	29.08105232	53.66563146	36.61966685	5.304209275	62.02068966	6.333231563	89.27816092	107.645977	0.088090228	4.116726647	0.102618576	44.3816092	0.843838403	9.936852953	3376.406897	0.005893817	0.033957262	7.81222623	15.62445246	5.726315496	-35.91079852	0.062799607	0.981783109	0.026004394	3.272399582	2.094885111
162	60.6	159	76	1	0.989	-1.8	-0.6	2	95.5228	227.4938272	-37	1130	24057	61.91930232	23572.125	49.84636202	0.681541522	27.48774302	0.60788992	0.24747171	54.74486277	0.551449332	5833.434085	30.301101	61.84658438	39.11521443	9.793054627	196.7856341	6.488463037	102.5488215	85.26487093	0.137740571	21.44976026	0.115094076	31.06958474	0.161356936	7.113448993	7004.646465	0.002790725	0.008211913	14.07863948	28.15727896	6.376614334	-136.8504852	0.043485052	0.985554715	0.016916269	5.514287618	2.404528974
163	60.6	159	76	1	1.024	-1.5	-0.3	2	84.2912	217.8875327	-30	1044	30969	63	30529.125	54.44076759	0.70230787	28.87054086	0.587317784	0.220318925	57.70615219	0.530311054	6726.144003	31.974031	62.64183905	40.80441153	8.490844924	129.4716652	6.622338532	128.6931125	110.211857	0.126989608	13.0740785	0.112199749	33.98169137	0.278281381	7.817619065	5282.568439	0.00301463	0.012353241	11.4632268	22.9264536	6.45164947	-37.0559624	0.034458878	0.983496774	0.014744519	5.649135306	2.417620185
164	60.6	159	76	1	1.032	-1.5	-0.2	2	107.937	209.1647577	-20	1101	30645	64.69157596	30197.25	57.56830273	0.700647879	27.53062629	0.546393838	0.221646995	63.63961031	0.478225429	6693.129726	31.45496589	63.5688603	38.41874542	6.513768946	91.77092511	6.427841666	116.8220264	129.0563877	0.108001081	7.16478869	0.102926896	43.03700441	0.477580946	11.64739389	4991.245815	0.005306975	0.021319779	9.623686703	19.24737341	6.023096457	-58.52953746	0.054971222	0.978645689	0.021932191	4.517460591	2.289915194
165	34	172	59	-1	0.901	-2	-2.2	2	147.432	225.794709	-14	952	25515	55.39855594	25124.625	46.27015165	0.750879421	26.6968916	0.717004843	0.219894344	47.4341649	0.576978692	5524.762942	33.17592281	54.08326913	38.41874542	3.617618768	56.48359788	6.292362878	66.22116402	156.1111111	0.061681288	2.191206134	0.070075306	81.56719577	1.384581402	18.15841662	5623.607407	0.005553353	0.029715553	7.508940408	15.01788082	4.932448297	-29.42544461	0.111572281	0.980890161	0.049119109	2.071511759	1.838250292
166	34	172	59	-1	0.97	-2	-2.3	2	144.214	234.3902012	-39	1008	30861	56.1248608	30436.875	47.6945265	0.730560528	30.33890831	0.73034965	0.212012386	51.35172831	0.636108806	6452.994495	34.83368076	55.15432893	42.63801121	4.751888516	105.2073491	6.547203458	90.76902887	156.160105	0.072417082	5.635667367	0.079412974	64.25634296	0.590511684	14.44460978	7883.83727	0.002327587	0.013588332	10.31925728	20.63851456	5.464130941	-37.1009263	0.070110096	0.988326506	0.032379671	2.753851117	2.006653543
167	34	172	59	-1	1.024	-1.5	-1.9	2	154.327	242.0177469	-70	938	34992	58.94064811	34539.75	49.94493996	0.74913154	32.04968582	0.699597226	0.198222514	54.74486277	0.641700357	6846.556068	34.94134146	57.93962375	44.59820624	5.681003277	109.8595679	6.654249872	105.2021605	157.2314815	0.082526194	6.785951699	0.081174507	62.1095679	0.536742932	15.18283941	8240.50463	0.002568308	0.013204665	10.54502511	21.09005023	5.744738314	-39.70651307	0.071898873	0.985528546	0.027371374	3.463625368	2.133411759
168	34	172	59	-1	0.966	-2	-2.3	2	161.661	241.2318599	-98	932	32373	60.37383539	31930.875	52.12352779	0.709486743	31.03141451	0.641167333	0.214850433	54.33231083	0.595343712	6860.362318	33.41990327	59.16924877	40.36087214	5.523752418	86.44870726	6.644692053	99.27856547	145.5671393	0.080816904	5.510533561	0.082801139	59.54879066	0.712321974	14.21400792	6094.849041	0.002532238	0.019031068	9.34498245	18.6899649	5.75971672	-36.80083315	0.066825224	0.986955667	0.026877215	3.086719445	2.062899804
169	52.1	156	48	1	0.79	-2.9	-2.3	1	165.387	209.0962773	-1	726	21033	51.0881591	20648.25	43.7358659	0.732749269	25.75401169	0.702479843	0.240566037	46.57252409	0.588853362	4967.267673	30.72356423	48.37354649	36.61966685	2.762034866	91.20410783	6.28096965	50.13478819	143.703466	0.059920887	4.129464668	0.06435788	98.15275995	1.000280939	24.37811222	10209.93325	0.002852378	0.015009246	9.642630583	19.28526117	4.652875698	-16.69308599	0.127359671	0.989731843	0.059495713	1.85057637	1.749143357
170	52.1	156	48	1	0.813	-3.3	-2.7	1	151.017	211.7975798	-6	937	24543	51.7880295	24156	45.5087568	0.748904295	27.58700348	0.691194273	0.223382662	48.83646179	0.606191103	5396.031594	31.45539207	51	39.11521443	3.681863676	92.60946095	6.430702371	62.85038504	146.2849285	0.074136528	4.592008734	0.069142338	79.77007701	0.833626871	16.80436801	8252.079208	0.003650156	0.01540392	9.718204903	19.43640981	5.047426621	-23.86937687	0.08669076	0.989142739	0.044333583	2.243316564	1.877144873
171	52.1	156	48	1	0.88	-2.7	-2.1	1	134.555	217.1650854	15	1058	28458	55.88380803	28071	47.77596829	0.759996337	29.30731749	0.672829447	0.209372673	51.35172831	0.613432203	5877.300303	32.14507833	55.15432893	40.36087214	4.860684336	132.3320683	6.517061633	79.91461101	143.7552182	0.079358215	7.373646901	0.075820314	67.89753321	0.477254616	16.531889	10512.74004	0.003455484	0.011655052	11.61452273	23.22904546	5.413388727	-37.52159354	0.08054545	0.988552441	0.03320403	3.108246049	2.048467214
172	52.1	156	48	1	0.956	-2	-1.5	1	147.797	215.298066	-24	1039	23733	59.77457654	23310	49.99679518	0.716899	24.91732111	0.625305171	0.236144984	54.33231083	0.498378366	5504.539578	31.26325457	59.09314681	36.24913792	3.079965987	44.64505119	6.277292752	65.6894198	139.4004551	0.070373685	2.496472959	0.074731991	73.28441411	1.607037311	17.90982099	4153.923777	0.005143516	0.036309615	6.700298062	13.40059612	5.048520616	-12.72054654	0.0951186	0.979623975	0.04072919	2.205443228	1.878450354
173	57.2	154	47	1	0.693	-3.7	-2.7	1	109.479	185.6879896	16	936	20682	50.73460358	20316.375	41.94387953	0.734582185	27.06581977	0.714843759	0.241265371	45.09988914	0.645286513	4901.63776	29.98332051	49.92995093	36.61966685	4.827948926	134.3002611	6.338162363	59.08616188	108.0861619	0.093278737	8.849893903	0.077135982	64.48041775	0.43209392	17.29105114	10287.53003	0.00280957	0.010443096	11.70222737	23.40445474	5.335606074	-39.04830991	0.079003159	0.989110076	0.036461847	2.923247717	2.0363709
174	57.2	154	47	1	0.72	-4	-3.1	1	96.7282	170.4426434	-49	837	21654	50.73460358	21281.625	43.94791691	0.758905124	26.13648705	0.683486032	0.229947333	45.89117562	0.594715037	4893.652914	30.03778734	49.92995093	36.61966685	4.259819591	76.72194514	6.257285917	65.27182045	116.8154613	0.075009619	4.032069346	0.08138631	67.12219451	0.837758319	16.85727701	6209.899002	0.003248086	0.021662637	8.763983456	17.52796691	5.281461302	-28.81522215	0.089933262	0.985479336	0.037452281	2.599802	1.974948402
175	57.2	154	47	1	0.79	-3.4	-2.4	1	100.568	174.0369967	-89	827	24813	53.41348144	24413.625	45.82305858	0.757114255	28.17435854	0.661102174	0.220180377	48.37354649	0.614851112	5375.401163	30.29372363	52.39274759	36.61966685	4.416102567	75.64309032	6.447054146	72.04461371	128.8541893	0.081520346	4.529808112	0.078394574	64.11425462	0.832915431	16.23508308	5794.01741	0.003898855	0.020802462	8.706930206	17.41386041	5.421389959	-29.75286114	0.072340919	0.984503488	0.03354979	2.770097931	2.007008983
176	57.2	154	47	1	0.884	-2.6	-1.6	1	89.84	183.7103935	-46	1082	26757	55.72252686	26381.25	48.31043146	0.741920862	28.6518281	0.656748662	0.218958303	51.7880295	0.593077462	5776.393725	31.72781123	53.66563146	38.41874542	7.180929068	251.5620585	6.671957072	70.31584258	129.2260343	0.109244899	20.4438445	0.070954432	69.44803229	0.254618056	19.82446662	19805.51362	0.001932582	0.005833434	15.99278	31.98555999	5.648093686	-114.3966096	0.085620393	0.988621752	0.033410997	4.911816989	2.286116821
177	47.8	178	88	-1	1.107	-0.3	-0.4	3	156.668	239.9425587	-416	1002	31023	57.78408085	30597.75	47.80591513	0.763776018	31.89707257	0.679567665	0.202436246	51.35172831	0.667220207	6194.093661	32.48735412	57.70615219	40.80441153	5.470382162	103.564839	6.387507512	127.0208877	137.3202785	0.097687391	9.508530982	0.110549075	36.65535248	0.387882831	7.679291259	4129.314186	0.002592877	0.013620975	10.09349752	20.18699503	6.070265387	-16.89559518	0.043535648	0.983921062	0.01958158	4.34150403	2.271371679
178	47.8	178	88	-1	1.15	-0.5	-0.7	3	154.679	218.4257603	-606	995	30186	57.07889277	29698.875	47.47732173	0.762106883	29.49581142	0.718704171	0.20490611	51.35172831	0.621261064	6085.480935	34.12214915	56.36488268	40.80441153	4.99210832	106.9695886	6.354776343	124.3488372	139.8354204	0.085973236	8.556536475	0.111224362	39.06797853	0.395118118	6.889250866	4549.763864	0.002397705	0.01286934	10.32576591	20.65153183	5.851313241	-18.72552222	0.045068473	0.986525774	0.022671266	3.617159937	2.151929331
179	47.8	178	88	-1	1.183	-0.3	-0.5	3	151.406	216.9931559	-472	1265	35505	58.63446086	35071.875	49.45829145	0.754401516	32.06312746	0.719973706	0.195837224	52.39274759	0.648286193	6868.378631	35.60866938	57.93962375	43.26661531	4.838379043	71.64258555	6.378869528	138.443346	170.0874525	0.086002429	5.552571117	0.105280111	41.03954373	0.677649781	7.891722592	3074.196198	0.004173754	0.022409638	8.392286548	16.7845731	5.850692575	-7.653359625	0.051237608	0.986597203	0.023119492	3.586017063	2.153970174
180	47.8	178	88	-1	1.233	0.1	-0.1	3	160.976	247.4339898	-471	1575	37017	61.84658438	36574.875	52.93221821	0.741106149	32.42773575	0.652905639	0.196581551	56.04462508	0.612627561	7189.945663	34.55974377	61.77378085	42.63801121	6.981915164	70.59737418	6.410446102	167.6725018	143.7031364	0.108986356	7.054372649	0.122299418	30.5944566	0.576503189	5.812796167	2424.765135	0.005754649	0.030741404	8.249831897	16.49966379	6.329072839	-2.554477013	0.035628538	0.976287125	0.016030029	5.052840444	2.352331561
181	48.2	163	55	1	0.904	-1.9	-1.7	2	131.881	220.6394231	25	1014	22464	47.24404724	22084.875	39.12488279	0.770663039	30.11972611	0.777716829	0.223659807	42.95346319	0.769835561	4939.498875	30.42807977	45.69463864	38.41874542	4.483853493	104.9411058	6.371259857	61.83653846	124.0865385	0.090692365	7.044535208	0.074322763	71.14903846	0.62302841	19.3505686	8869.945913	0.003232956	0.015039675	10.30597573	20.61195146	5.239136245	-41.3519507	0.099304428	0.986980322	0.040846143	2.707500423	1.993221705
182	48.2	163	55	1	0.861	-2.9	-2.6	2	116.385	207.9262782	28	959	22707	49.92995093	22325.625	42.08713612	0.760254445	29.12426358	0.711674351	0.225904014	45.89117562	0.691999178	5043.448302	29.95233527	48.46648326	36.61966685	5.640898031	174.5790725	6.562054484	53.29726516	136.7431629	0.091578238	11.59825457	0.06337368	92.71462545	0.481189091	26.89449314	18705.64685	0.002576329	0.008600598	13.30557532	26.61115064	5.122019884	-87.71464474	0.129797941	0.990986698	0.053709342	3.135301385	2.025828548
183	48.2	163	55	1	0.934	-2.3	-2	2	115.094	190.5370951	21	919	25839	52.47856705	25368.75	43.95804718	0.754024486	30.18568013	0.72021942	0.218272481	45.89117562	0.686692928	5537.300012	31.65943923	52.39274759	38.41874542	4.727331689	138.677116	6.414038265	68.12225705	154.23093	0.085801086	8.416547389	0.071183132	77.87565308	0.55380112	20.3726706	12268.07106	0.002527902	0.014176891	11.83461855	23.6692371	5.135653602	-59.11633959	0.121670266	0.987089718	0.046329239	3.181439513	2.032090815
184	48.2	163	55	1	0.959	-2	-1.8	2	105.938	223.791099	-15	1195	29727	54.41507144	29314.125	47.002591	0.737408832	30.2800997	0.714104458	0.212691505	51.0881591	0.644221926	6234.865364	33.56475978	53.66563146	42.63801121	6.571029062	104.0799273	6.486489266	91.46503179	133.0653951	0.105344534	7.78764497	0.083074507	59.07629428	0.516543827	17.33835725	8020.119891	0.006036803	0.019828118	10.23005057	20.46010114	5.757289317	-77.1079137	0.069144571	0.983985188	0.028702852	3.869343432	2.203140385
185	63.3	153	58	1	0.79	-2.9	-1.4	1	94.8044	214.1824818	-95	1164	29592	57.62811814	29070	47.75344173	0.707815825	27.98962043	0.745627291	0.222202451	55.15432893	0.586127814	6459.42526	35.60626938	54.08326913	42.63801121	7.475190973	156.4443431	6.67478815	86.84489051	126.3248175	0.103113971	11.63460636	0.079238039	61.7919708	0.371164107	17.71981725	11736.97719	0.001920619	0.010767146	12.57545201	25.15090402	5.876334305	-116.7007827	0.067649118	0.986391307	0.027997315	4.219840102	2.229695885
186	63.3	153	58	1	0.766	-3.7	-2.2	1	90.9681	221.3038211	-49	1120	28971	62.49799997	28264.5	50.18732556	0.660182815	28.15216359	0.672910669	0.240476591	56.60388679	0.560941698	6796.950607	33.77158682	60.37383539	40.80441153	9.552068957	243.6449208	6.661170271	85.60391426	129.6710158	0.106076726	19.459194	0.079779976	66.80055918	0.258040416	21.2097463	19024.70923	0.001561341	0.007517813	15.71154704	31.42309407	5.90630596	-257.7834495	0.127421811	0.990315838	0.036858478	4.555287038	2.244501102
187	63.3	153	58	1	0.922	-2.4	-0.9	1	88.2034	196.0780083	-45	913	32535	63.07138812	31965.75	51.81802382	0.646263981	30.35720011	0.669437366	0.235783028	56.60388679	0.58584249	7536.981321	34.68892136	62.42595614	43.26661531	5.535527281	74.0746888	6.545967689	100.9103734	147.3286307	0.089157298	4.712853907	0.083743049	63.34522822	0.844213642	17.67903858	6073.682988	0.003674514	0.022712037	8.715167424	17.43033485	5.602145705	-46.02309132	0.089221471	0.983698116	0.031069713	2.936394991	2.050380856
188	63.3	153	58	1	1.036	-1.4	0	1	69.0923	196.5068003	-60	1087	37719	65.03845017	36898.875	53.25668666	0.686932696	30.61438173	0.69774956	0.211461948	55.80322571	0.574845783	7802.707972	37.15982966	64.41273166	44.29446918	8.388351355	159.6413744	6.628687333	119.9634932	155.9162491	0.106728975	12.29890158	0.085872221	56.9670723	0.326109927	17.02503422	11121.82033	0.00333685	0.010702075	12.73658414	25.47316829	6.042039698	-153.229005	0.071206319	0.988762628	0.026260607	4.261305332	2.263269838
189	60.3	154	53	1	0.602	-4.4	-3.2	1	124.951	169.0281174	1	841	22086	49.29503018	21706.875	43.03127522	0.770545626	27.61808218	0.673671932	0.224984879	46.95742753	0.64181417	4883.718638	28.9889623	46.95742753	34.98571137	2.576618086	75.36797066	6.268208052	56.44743276	156.0806846	0.045860967	2.457405236	0.069006642	98.60880196	1.282735722	18.88005811	8349.957213	0.001911608	0.01825081	8.742307124	17.48461425	4.623485379	-10.81486254	0.124013117	0.990507699	0.057619019	1.422729857	1.630920839
190	60.3	154	53	1	0.743	-3.9	-2.6	1	110.804	194.1232877	-68	1128	21681	51.35172831	21226.5	44.84957797	0.722842861	27.13077786	0.646917313	0.241628096	49.47726751	0.604928276	5128.918779	29.01396849	51	36.61966685	5.671270097	107.6737235	6.560135044	54.8007472	117.2216687	0.072798392	5.399183403	0.068245015	86.65628892	0.749657393	24.77053825	11307.87049	0.002884773	0.015277918	10.38201101	20.76402202	5.293107216	-94.90871154	0.120050494	0.987218281	0.04414011	2.666437813	1.988809034
191	60.3	154	53	1	0.669	-4.4	-3.2	1	104.737	166.9940828	-32	874	27378	55.39855594	26941.5	48.37054231	0.715250655	28.65952683	0.660733969	0.225537417	54.33231083	0.592499597	6076.316332	31.96006039	55.15432893	39	4.303460624	77.59664694	6.363588189	70.81854043	159.1637081	0.069082833	3.381032709	0.06984077	85.97830375	0.971036973	24.63264203	8424.018738	0.003786132	0.020766574	8.892621512	17.78524302	5.049893179	-44.83855362	0.120105187	0.984251833	0.04836153	2.43672013	1.931877118
192	60.3	154	53	1	0.708	-4	-2.8	1	91.477	160.0384995	-30	776	27351	57.62811814	26921.25	49.29999415	0.745678618	27.75589703	0.640510498	0.216388426	51.35172831	0.563000007	5825.446911	31.57716381	56.36488268	39.11521443	3.748955581	115.8203356	6.43772197	69.24481737	152.8242843	0.05805462	5.018882097	0.068356187	87.83119447	0.686446182	21.06955092	12179.07799	0.002099175	0.011253044	10.88743726	21.77487451	5.110661413	-13.83210326	0.095472538	0.990230489	0.041654026	2.297209937	1.892192249
193	57	161	65	-1	0.684	-3.7	-3.7	1	111.078	193.4257768	-17	808	23463	55.88380803	23035.5	49.28970921	0.691045896	27.86044689	0.585795832	0.245948787	52.39274759	0.565238613	5665.553279	28.87370623	55.15432893	36.61966685	3.971198195	53.05178366	6.288959061	67.02761795	127.4902186	0.079780459	2.996353594	0.077131896	65.55005754	1.183023004	15.96836436	4428.60069	0.006830019	0.035812924	7.296773029	14.59354606	5.254435885	-28.08810084	0.09514156	0.981761254	0.037953461	2.353345064	1.913903754
194	57	161	65	-1	0.805	-3.3	-3.4	1	113.937	205.7986726	-35	917	24408	59.39696962	23972.625	51.68898875	0.686585927	27.26763591	0.570158836	0.244277817	54.74486277	0.52753278	5855.980501	29.47093366	59.09314681	36.61966685	5.891699379	104.1515487	6.498870224	73.15486726	111.4535398	0.084324857	6.30150606	0.080923526	69.50221239	0.597871361	20.37824027	9355.994469	0.002339806	0.015966956	10.26708394	20.53416787	5.585586616	-69.92052228	0.098315429	0.985379985	0.032958431	3.061706274	2.063272961
195	57	161	65	-1	0.887	-2.6	-2.7	1	109.867	200.0953654	-30	904	30294	59.84981203	29784.375	52.2630063	0.675815195	31.06231012	0.599824677	0.230848297	54.33231083	0.594346026	6875.67225	31.34864089	57.70615219	41.67733197	5.808239679	105.1675579	6.700343824	85.65240642	134.8930481	0.094391411	7.105435421	0.076339043	67.66488414	0.599526044	18.8892257	8693.367201	0.003501585	0.014502761	10.333004	20.666008	5.686878203	-52.95402389	0.07026386	0.985123207	0.027722775	3.099329071	2.085204646
196	57	161	65	-1	0.888	-2.6	-2.6	1	114.413	207.2065767	-42	908	32022	61.04096985	31516.875	54.14603321	0.703392671	30.38693528	0.594681416	0.217656631	57.07889277	0.561203351	6859.856835	32.19963968	60.37383539	38.41874542	6.365045827	90.39797639	6.598351071	89.41146712	145.8077572	0.086924298	5.323187032	0.075389095	71.66441821	0.77660243	20.66121616	8467.966273	0.004309132	0.025107698	9.533773841	19.06754768	5.701641532	-71.13466024	0.084555574	0.982302434	0.031104701	3.760948002	2.17875337
197	42.5	171	75	-1	0.856	-2.3	-2.5	2	170.801	241.8056872	25	749	22788	53.24471805	22378.5	44.49516167	0.718925054	28.325286	0.663526024	0.238702435	46.57252409	0.636592495	5341.802431	29.52369769	52.39274759	37.58989226	3.257266234	48.07109005	6.259355376	62.68957346	133.443128	0.06703897	2.591485994	0.074276746	73.93838863	1.499167248	17.36802857	4449.874408	0.003803235	0.033363907	6.901757977	13.80351595	5.010965951	-16.7784146	0.086100864	0.981483544	0.042759858	1.977724014	1.819598961
198	42.5	171	75	-1	0.977	-1.9	-2.2	2	167.23	245.2185366	-7	670	27675	53.41348144	27232.875	45.34247138	0.754660018	29.99332591	0.705007608	0.212994449	46.57252409	0.661484145	5800.45121	31.96678729	52.47856705	40.2492236	3.156686734	37.52487805	6.405461993	79.53073171	163.7902439	0.058551873	1.788194116	0.077590958	72.71317073	2.552379413	14.52232148	3138.937561	0.006419595	0.051582632	6.076207689	12.15241538	5.123845329	-12.73957002	0.091940997	0.981150857	0.040181538	2.014642065	1.828593842
199	42.5	171	75	-1	1.002	-1.7	-2	2	179.772	249.480663	-3	860	29322	54.41507144	28830.375	45.33803782	0.749555037	29.66771294	0.763800299	0.210408768	49.47726751	0.654366937	6066.163687	34.62920683	54.08326913	41.67733197	4.975740125	84.22836096	6.550895	90.77900552	136.4567219	0.070046015	4.376199496	0.083590244	60.17127072	0.730955378	12.57905911	5991.965009	0.002668459	0.018161582	9.209831027	18.41966205	5.574850803	-21.8811143	0.071649424	0.98709619	0.028496889	2.657996748	1.981359642
200	42.5	171	75	-1	0.951	-0.3	-0.6	2	190.052	252.9117883	-45	981	33669	58.403767	33239.25	48.28117513	0.763492454	32.25862476	0.708559476	0.196998221	51.7880295	0.668140837	6548.073109	34.21008414	57.70615219	42.63801121	4.799205664	106.3448276	6.64716888	87.04330393	176.2269447	0.06884561	5.000596509	0.069802168	79.30312751	0.709169734	19.28101767	9766.688051	0.00265891	0.013759392	10.35844781	20.71689563	5.397439043	-46.7916706	0.097316974	0.986665841	0.037552711	2.795066711	2.011088271
201	46.4	157	57	1	1.041	-0.8	-0.7	3	216.033	303.3769912	25	1068	15255	45.89117562	14925.375	36.18785535	0.764037508	23.28203095	0.818566286	0.257075701	40.02499219	0.643365867	3836.951234	29.62215835	45.79301257	32.44996148	4.523411387	132.7539823	6.309320259	48.00176991	82.93982301	0.086422524	9.126921655	0.084958885	61.88849558	0.457422541	14.70496985	9126.173451	0.003081404	0.010973514	11.59107147	23.18214294	5.283469982	-32.2991615	0.082124243	0.989664323	0.036642661	2.801275594	1.979660465
202	46.4	157	57	1	1.051	-1.3	-1.2	3	230.456	290.2921175	77	912	17469	46.66904756	17133.75	37.23337682	0.756038303	25.8483994	0.800924655	0.248116807	42.42640687	0.694226568	4251.171348	29.8211295	45.79301257	34.20526275	4.331239892	113.5935085	6.358857835	45.46058733	103.0247295	0.088489819	7.955786192	0.070263659	75.57805255	0.663821116	20.05597586	9567.846986	0.002639989	0.015530176	10.71500979	21.43001958	5.083800846	-39.40916388	0.124730917	0.988662127	0.04642541	2.713267877	1.985548051
203	46.4	157	57	1	1.089	-1	-0.9	3	207.806	308.3496042	1	1048	20466	50.73460358	20120.625	40.50151421	0.742077599	24.40430585	0.845992335	0.23960046	45.09988914	0.602552925	4820.911	34.26397056	49.92995093	36.61966685	6.229803816	94.38654354	6.510695014	64.46701847	93.05804749	0.098263375	6.697035077	0.085048837	54.2823219	0.596705411	14.11548931	6089.167546	0.005458971	0.022821706	9.733200724	19.46640145	5.761204647	-46.10645265	0.074576411	0.981699114	0.027195429	3.908260426	2.207735239
204	46.4	157	57	1	1.174	-0.3	-0.2	3	207.181	326.3803468	40	1063	23355	51.35172831	22987.125	42.53824074	0.738433964	27.46291797	0.755881139	0.230326677	45.89117562	0.645605401	5294.548112	32.15385385	51	36.12478374	8.905083364	155.6369942	6.62422233	89.54797688	82.85895954	0.120923309	14.45237936	0.103523673	38.72716763	0.242747505	9.56716763	7348.057803	0.00296868	0.010306423	12.51364064	25.02728128	6.406588707	-45.71169354	0.036593881	0.987025219	0.016060881	4.927883769	2.342056214
205	61.4	177	78	-1	0.993	-1.2	-1.1	2	126.531	191.9685864	-9	923	36099	56.52433104	35643.375	45.78859194	0.736679568	34.0616636	0.804503677	0.199470753	51.7880295	0.743889737	7109.810845	36.83709059	56.36488268	46.86149806	3.880274272	57.1473448	6.3129837	117.0837696	192.6664174	0.054043174	2.502888459	0.087572004	62.48990277	1.237097496	12.07671648	4281.807031	0.002726222	0.033172675	7.593120174	15.18624035	5.289210945	-23.62980087	0.07349212	0.984627224	0.034806619	2.336028246	1.895079109
206	61.4	177	78	-1	1.04	-1.4	-1.4	2	89.0906	182.8931357	-39	833	34614	58.63446086	34153.875	47.60627736	0.733994443	33.28151294	0.742889176	0.203069496	51.35172831	0.699099253	6935.610181	35.36618816	56.92099788	45	4.407176896	74.62948518	6.32436346	111.1716069	176.5631825	0.073914573	3.722474105	0.086717322	57.3650546	0.763964636	12.4269606	5218.904056	0.003068066	0.021483122	8.704963028	17.40992606	5.466148639	-28.0569695	0.07542102	0.983555747	0.032305717	2.97541262	2.032535454
207	61.4	177	78	-1	1.046	-1.4	-1.3	2	81.0153	182.0341246	-47	841	36396	60.37383539	35956.125	50.24341558	0.745617441	33.1936622	0.695244143	0.196506584	53.16013544	0.66065696	7065.615291	34.93144039	59.16924877	42.63801121	4.191894355	77.14985163	6.297557601	113.9391691	191.2077151	0.071361054	3.728718989	0.084524606	62.55637982	0.765097365	14.71268128	5844.792285	0.003825544	0.020122328	8.860890139	17.72178028	5.348746889	-28.39151586	0.081621991	0.985149115	0.034655567	2.653447857	1.965463005
208	61.4	177	78	-1	1.052	-1.3	-1.3	2	80.5931	186.5611564	-10	862	36423	65.24568951	35993.25	53.66791292	0.723729262	31.54219564	0.653959089	0.202380021	57.31491952	0.587729128	7284.314704	35.09661943	63.5688603	42.63801121	4.123831122	94.60637509	6.444065903	105.0207561	195.9710897	0.066160794	4.604132208	0.07785082	67.2624166	0.693824828	14.21781173	7418.6894	0.00237402	0.015148647	9.817693233	19.63538647	5.282829517	-32.06527976	0.068689285	0.985845802	0.035586427	2.533106754	1.946643728
209	56.1	175	73	-1	0.766	-3.1	-3	1	90.5849	171.2474787	-38	937	34803	60.44832504	34359.75	50.6931264	0.716727267	33.13607747	0.656320928	0.207545601	53.16013544	0.653660167	7131.214962	33.27095977	57.93962375	42.95346319	3.685402712	73.74321179	6.436144818	92.56555469	197.8549263	0.055495285	3.025883976	0.071811912	88.45694337	1.125472055	21.53210462	7919.324282	0.002468901	0.019344008	8.64459771	17.28919542	5.061870345	-28.89611929	0.120583175	0.98741306	0.04486339	1.904622822	1.796409843
210	56.1	175	73	-1	0.794	-3.4	-3.5	1	83.4167	153.1317035	-71	732	34236	59.4726828	33689.25	51.62528527	0.736139863	32.0835249	0.639940277	0.203404243	54.74486277	0.621469203	6852.536389	33.03709937	59.16924877	41.67733197	2.907308263	59.46529968	6.391889221	93.48422713	210.8548896	0.046807651	2.186021474	0.073725731	90.04731861	1.450077838	21.05778742	6474.276025	0.00306351	0.023627752	7.772180458	15.54436092	4.886896521	-13.80125822	0.117162817	0.986192123	0.047338382	1.759756094	1.74027015
211	56.1	175	73	-1	0.792	-3.4	-3.5	1	57.1237	173.9161808	-51	950	37044	60.37383539	36595.125	52.9079554	0.742116522	32.69000634	0.647503119	0.196277693	54.74486277	0.617865614	7182.806727	34.25806612	59.16924877	45	4.69722384	92.43075802	6.473824419	114.3658892	180.4023324	0.062114836	4.388271373	0.083357062	69.45772595	0.714129644	15.88642275	7950.284985	0.002351664	0.01495741	9.68543456	19.37086912	5.469756172	-20.96741382	0.083132631	0.986409188	0.031307784	2.796456265	1.998967432
212	56.1	175	73	-1	0.909	-2.4	-2.5	1	62.8821	183.2914375	-75	893	34371	62.13694553	33935.625	55.00898633	0.735812587	30.43472805	0.596911709	0.203001055	57.07889277	0.553268295	6888.96767	32.83550803	61.84658438	40.80441153	5.62275652	92.12882954	6.541321618	108.8507463	156.1264729	0.068089285	4.554329375	0.085507263	67.70856245	0.71104741	17.40224828	8019.42498	0.002489806	0.017008185	9.638627741	19.27725548	5.597100149	-46.6580816	0.0957195	0.986116209	0.030548406	2.878708106	2.019891972
213	65.7	166	68	-1	0.838	-2.5	-2.3	2	124.336	225.8114075	3	1000	29349	58.86425061	28872	48.66846193	0.679035824	29.49608737	0.710090804	0.232148464	52.39274759	0.60606163	6702.590453	34.55902728	57.93962375	45.69463864	5.674024962	103.6421343	6.492436208	93.10303588	142.3284269	0.090189731	7.034472954	0.085651367	60.51977921	0.563821936	16.90147084	7908.070837	0.003302868	0.017576311	10.20380933	20.40761866	5.560614624	-79.50994417	0.073737238	0.985341091	0.031489065	3.050699763	2.067004807
214	65.7	166	68	-1	1.028	-1.5	-1.4	2	106.801	257.372549	7	1096	28917	65.24568951	28195.875	52.7052675	0.632209413	30.37939154	0.600415318	0.251320534	58.24946352	0.57640143	7086.202375	31.64504993	63.5688603	39.11521443	7.872545096	141.5760971	6.69096816	93.81792717	112.4509804	0.106298965	11.20864574	0.087598438	54.11858077	0.358769102	15.1581382	9654.397759	0.002709572	0.011548714	11.99676964	23.99353927	6.044667922	-103.2363987	0.063250535	0.987142912	0.022284422	3.922028969	2.217324735
215	65.7	166	68	-1	1.121	-0.8	-0.7	2	115.045	290.4477612	-17	1181	30753	66.88049043	30201.75	55.50769614	0.655067196	29.99218778	0.57622394	0.237057793	60.67124525	0.540324853	7159.560196	31.98486339	63.5688603	42.63801121	11.20975456	137.1852502	6.739433789	121.071993	98.98946444	0.124517115	13.02291787	0.106296745	37.96575944	0.751989796	9.817098467	6644.730465	0.002951953	0.022953286	11.72602823	23.45205646	6.615982396	-159.4644617	0.037092318	0.982761655	0.014501148	5.95085735	2.457726544
216	65.7	166	68	-1	1.164	-0.4	-0.3	2	136.14	307.5098039	21	1027	34425	67.5499815	33728.625	56.58082296	0.6417182	29.66617727	0.624447256	0.233242071	55.31726674	0.524315054	7866.934351	35.33173965	65.8634952	46.95742753	14.13599446	275.3576471	6.800398113	148.1654902	97.86745098	0.162820495	36.63842484	0.116208228	30.50431373	0.110455953	8.381124798	10278.59373	0.002047619	0.005988917	16.6587388	33.3174776	7.03104704	-249.1329003	0.027088025	0.987717305	0.010814258	8.083292502	2.652719582
217	60.7	155	61	1	0.812	-2.7	-1.4	1	112.077	152.5876289	-28	948	20952	48.92851929	20562.75	41.14876076	0.755419073	28.10163725	0.707350787	0.233669725	44.59820624	0.682927912	4804.89213	29.10660831	48.37354649	36.61966685	2.560073799	61.76675258	6.167027373	51.04896907	149.3015464	0.049714193	2.109192445	0.065784754	97.81958763	1.484849378	23.09514826	7012.699742	0.002869268	0.023331975	7.933978108	15.86795622	4.490732143	-17.59981275	0.154233645	0.988818073	0.065717682	1.415878714	1.628729466
218	60.7	155	61	1	0.849	-3	-1.7	1	81.4563	166.2684904	-61	901	26649	51.7880295	26233.875	42.83218066	0.744217863	30.42707357	0.768305008	0.218690484	45.89117562	0.710378811	5737.098828	32.90817891	51	40.36087214	4.066372467	92.48733536	6.361294491	76.03748734	150.4711246	0.070405918	4.595063274	0.077038994	67.54305978	0.702817538	15.16770293	7152.698075	0.003027813	0.015384473	9.708096458	19.41619292	5.197810495	-36.44819559	0.091204278	0.988522834	0.040663003	2.36325738	1.906424225
219	60.7	155	61	1	0.871	-2.8	-1.5	1	82.2787	183.00611	-28	954	26514	54.49770637	26065.125	45.13353018	0.730179492	29.70174568	0.714296358	0.223374995	48.83646179	0.65808603	5822.297168	32.23871623	52.47856705	40.80441153	4.645481187	109.7810591	6.448300624	77.58248473	135.413442	0.08432063	6.640728863	0.079004567	64.14460285	0.536025102	16.19391408	8532.44501	0.002910896	0.012815758	10.59120365	21.18240729	5.479048885	-33.44572651	0.069877388	0.987542371	0.031953412	2.947475523	2.045173021
220	60.7	155	61	1	0.965	-2	-0.7	1	88.2638	185.0851064	-73	894	30456	57.86190457	30052.125	48.13113835	0.731534496	30.72383054	0.693657938	0.212629859	51.7880295	0.638335838	6389.979111	33.38654616	56.60388679	40.36087214	5.311525451	74.37234043	6.605882886	92.81560284	140.4556738	0.088890126	4.718201802	0.082283336	61.82978723	0.824301477	16.98254301	5546.829787	0.004982705	0.023414254	8.674930394	17.34986079	5.737948041	-36.79947721	0.07387167	0.981088005	0.028286971	3.468802311	2.13689588
221	57.5	169	85	-1	0.997	-1.2	-1.1	2	190.372	266.3655235	-15	991	29916	56.68333088	29336.625	47.59005822	0.744931361	30.25041635	0.702488767	0.210489846	51.7880295	0.63564571	6175.061672	33.43148133	55.15432893	42.95346319	4.245246256	120.6046931	6.428313952	82.31407942	170.3429603	0.068759087	5.919023421	0.074290685	73.49638989	0.562978627	17.08381772	10350.97653	0.002195813	0.011402465	11.06633726	22.13267452	5.197195169	-45.46354	0.081745862	0.989293101	0.040173056	2.550638544	1.945913196
222	57.5	169	85	-1	1.188	-0.2	-0.2	2	192.628	326.0397898	31	1126	35964	59.62382074	35407.125	50.46045844	0.693289522	31.05471887	0.738046843	0.21242515	56.04462508	0.615426808	7521.363837	37.24218203	57.70615219	49.2036584	12.55774468	269.4714715	6.737641147	134.3558559	121.6321321	0.129165514	26.02170571	0.10086776	38.71021021	0.135196705	9.783256229	12522.46847	0.00193514	0.005968131	16.45015286	32.90030573	6.611480696	-277.352777	0.042853417	0.989502862	0.016840408	6.39044607	2.476389251
223	57.5	169	85	-1	1.139	-0.6	-0.6	2	180.424	257.9637562	28	1068	32778	59.39696962	32305.5	51.55613139	0.7267716	31.52827342	0.623274475	0.208926736	55.31726674	0.611532956	6749.482685	32.13362071	57.93962375	40.2492236	6.28092694	170.3698517	6.590656035	95.31795717	155.2158155	0.083344641	10.05152951	0.078515615	68.51400329	0.364217964	17.88620677	13849.24135	0.002107326	0.008467352	13.17047495	26.3409499	5.609092724	-89.28011993	0.083764154	0.990155635	0.031885118	3.351400562	2.11612816
224	57.5	169	85	-1	1.286	-0.5	0.5	2	176.861	292.2952727	-10	1086	37125	61.91930232	36570.375	53.18572296	0.694164712	31.26629378	0.680631449	0.209883576	57.70615219	0.587870053	7675.521064	36.19987569	60.74537019	45.79301257	8.063848727	143.3672727	6.697688737	112.9607273	149.5876364	0.100232985	9.622351782	0.082153256	56.81527273	0.367104364	15.07897441	10073.63782	0.003081442	0.011782645	12.05777049	24.11554099	6.011153016	-112.5288051	0.062845868	0.98623384	0.023964335	4.250981108	2.252430846
225	69.8	166	82	-1	1.299	1.3	1.6	3	155.508	260.1391753	23	993	26190	53.7494186	25707.375	42.70578193	0.726219554	30.08217664	0.784195595	0.225630051	48.37354649	0.704405242	5800.356335	33.48968605	52.47856705	40.80441153	5.203954724	84.12061856	6.359681325	93.84329897	124.6680412	0.099492798	6.533065371	0.096745669	44.04948454	0.537929063	10.07380593	4320.67732	0.004620306	0.019636508	9.200471477	18.40094295	5.764973481	-35.8910219	0.055220667	0.982026928	0.025638564	3.767235188	2.184588683
226	69.8	166	82	-1	1.371	1.3	1.5	3	162.583	296.8213611	37	1284	28566	56.44466317	28145.25	44.88842553	0.727614399	30.48407905	0.7562607	0.218498169	50.28916384	0.679107781	6149.685603	33.94735213	53.66563146	40.80441153	10.74073224	424.7362949	6.506041187	126.6446125	102.3043478	0.137249872	48.57543741	0.119701902	30.25330813	0.06848697	7.107932719	14398.98771	0.001464975	0.003717331	20.80051636	41.60103271	6.538792625	-223.7723272	0.04313041	0.991535299	0.015861524	6.899932023	2.534078398
227	69.8	166	82	-1	1.397	1.4	1.6	3	147.895	279.7332722	-31	1260	29457	57.07889277	28976.625	46.45263325	0.72004221	30.58635019	0.735265008	0.218663805	51.35172831	0.658441687	6336.139081	34.15499576	55.15432893	40.80441153	8.973269337	202.8744271	6.32722612	137.6984418	106.2300642	0.119240908	19.2975383	0.126213054	27.54262145	0.142529417	4.991004645	6385.538039	0.002069063	0.007716646	14.32285042	28.64570084	6.43445911	-109.5359303	0.033755532	0.985599272	0.015591818	6.074206064	2.469578926
228	69.8	166	82	-1	1.537	2.5	2.7	3
229	66	167	62	-1	1.036	-0.9	-0.6	2	105.643	225.7905501	-83	1272	38286	67.14908786	37352.25	54.11323824	0.62264819	32.53459678	0.690269735	0.232346324	63.07138812	0.601231747	8678.657968	37.35273062	67.08203933	45.89117562	9.380028786	234.6551481	6.659908544	112.280677	168.4809591	0.105573828	17.53816203	0.079182424	59.95909732	0.236966624	16.68533921	16807.26023	0.001561658	0.007463301	15.47087979	30.94175958	5.796239487	-246.7235588	0.085115424	0.990948555	0.031727579	3.819216245	2.168879979
230	66	167	62	-1	1.129	-0.7	-0.5	2	109.087	246.8355664	-30	1246	44334	76.72027112	43283.25	58.58064254	0.589916176	35.37353819	0.653360936	0.233482247	67.68308504	0.603843465	10105.87048	38.27430342	76.66159404	48.83646179	9.106365933	149.7064555	6.585798173	161.2362972	162.862363	0.112582999	11.9110152	0.098195065	42.5956151	0.272794857	10.32325185	7952.677223	0.003668957	0.011843778	12.39905869	24.79811738	6.174472915	-132.4588021	0.053328526	0.98603432	0.020315537	4.241863046	2.26495526
231	66	167	62	-1	1.024	-1.5	-1.4	2	94.11	236.0244922	-51	1305	45198	69.13031173	44444.25	55.87480252	0.638176054	36.32979261	0.695641062	0.213930034	63.63961031	0.650199929	9507.959903	38.86880698	67.08203933	50.28916384	9.322423987	176.016129	6.65046104	164.4253286	162.3799283	0.122443733	15.24154411	0.098223016	44.4432497	0.230084453	12.30505204	9832.047192	0.002118852	0.008566578	13.44737142	26.89474285	6.282489508	-114.0581484	0.049618117	0.985437189	0.018988106	4.985343328	2.363053294
232	66	167	62	-1	1.143	-0.6	-0.5	2	94.4597	221.0523039	-94	1280	43362	65.03845017	42729.75	54.64810368	0.688939107	35.73148814	0.680646388	0.200782798	57.70615219	0.653846808	8579.398781	37.19603436	64.41273166	49.2036584	9.061238289	212.2391034	6.626694487	153.6849315	165.0224159	0.121404641	18.72061018	0.095694229	46.62266501	0.197502162	13.40603186	12142.3325	0.002023836	0.007007338	14.76940624	29.53881247	6.15987417	-107.1925634	0.059014272	0.985802712	0.020920329	5.485276068	2.3968815
233	57.6	160	62	-1	0.85	-2.4	-2.3	2	151.764	228.4218223	27	895	24003	52.73518749	23601.375	43.91213014	0.744013773	27.90866222	0.714336397	0.226598683	48.37354649	0.635557012	5348.040485	31.36803283	52.39274759	36.61966685	3.075967866	39.93138358	6.172169003	71.23172103	144.9325084	0.056268476	1.668739085	0.08012567	71.1799775	1.887104044	14.15964146	3402.383577	0.007285817	0.047932306	6.33596468	12.67192936	4.996003671	-15.36331082	0.088851812	0.981259352	0.043610771	2.001125721	1.825151481
234	57.6	160	62	-1	0.981	-1.9	-1.9	2	131.109	235.1258341	-20	991	28323	55.80322571	27888.75	45.45377359	0.72498886	29.93606209	0.746679882	0.219959695	51.35172831	0.65860455	6134.400934	33.93941829	55.15432893	41.67733197	6.1319937	125.6892278	6.440701235	94.90276454	129.1944709	0.083457746	7.52417848	0.090469747	51.02097235	0.392121298	11.37540224	7493.679695	0.002673838	0.012177079	11.26936476	22.53872951	5.73017931	-70.96041626	0.061770479	0.987166306	0.027901794	3.464190374	2.13506957
235	57.6	160	62	-1	0.963	-2	-2.1	2	125.216	242.2763605	-41	1056	31752	58.63446086	31344.75	48.08978007	0.753703168	31.63200038	0.688319674	0.203498954	52.39274759	0.657769704	6378.623825	33.10114175	57.93962375	40.80441153	6.985179063	172.5756803	6.548306323	107.5493197	131.5340136	0.099698946	13.14618651	0.091453503	47.96088435	0.259051014	11.53103742	9990.187925	0.00214213	0.008196362	13.28958427	26.57916853	5.941170936	-43.89706713	0.058812948	0.987084395	0.022007979	4.404531042	2.274204598
236	57.6	160	62	-1	1.044	-1.4	-1.4	2	142.895	251.9937276	-57	1087	30132	59.39696962	29633.625	50.15144635	0.705214562	31.05155436	0.630577487	0.221599066	57.31491952	0.61915571	6566.783629	31.62437303	59.09314681	40.2492236	7.178052055	127.4301075	6.608688321	105.155914	121.6810036	0.112885798	10.84814462	0.094225729	45.32078853	0.358309849	11.14649735	6884.446237	0.002512941	0.013198518	11.33268893	22.66537786	6.0706441	-63.09011613	0.052114813	0.98534526	0.021661353	4.514957417	2.290490722
237	25	173	78	-1	1.471	2.7	2.1	3	288.429	378.8054769	115	989	28593	50.64582905	28204.875	42.60417323	0.761397903	31.70745584	0.786939308	0.208656085	44.59820624	0.744233568	5885.118804	33.52689859	49.65883607	42.63801121	7.069480446	99.53068933	6.545156002	102.1331445	111.0037771	0.096308548	7.455383201	0.096443007	45.80830973	0.489260481	10.65315239	5768.711048	0.002902142	0.017079186	9.943006187	19.88601237	6.063381679	-25.91935893	0.043819442	0.984879096	0.019376387	4.084797495	2.238131879
238	25	173	78	-1	1.392	1.5	1.2	3	245.813	370.0669856	15	1136	28215	52.82045059	27805.5	44.06679713	0.771382693	30.28703802	0.751919584	0.20693661	46.57252409	0.687298374	5753.975913	33.13468775	51	39.11521443	8.750198942	104.1722488	6.648199043	100.6440191	103.3196172	0.101779441	8.537880677	0.096310066	50.07177033	0.550015388	13.87629038	6674.447847	0.003137937	0.018982979	10.11514726	20.23029452	6.252984765	-9.625393068	0.054399743	0.982391245	0.01793696	4.814454595	2.341122271
239	25	173	78	-1	1.36	1.1	0.8	3	237.26	362.2403756	6	1140	28755	54.5802162	28307.25	47.79911615	0.756396726	29.71804164	0.674759714	0.209782178	49.47726751	0.621727848	5938.356567	32.25291796	53.66563146	38.41874542	8.082227071	178.0356808	6.660215849	109.4938967	106.5830986	0.102204341	14.33607702	0.102811171	42.22253521	0.231442798	9.919589147	9040.85446	0.002243085	0.008276832	13.36158123	26.72316247	6.27465629	-40.66985488	0.038794306	0.986507459	0.017201289	5.166210996	2.351998756
240	25	173	78	-1	1.383	1.3	0.9	3	245.246	375.2806122	31	992	31752	58.86425061	31318.875	52.35691996	0.723133183	29.53232664	0.632119027	0.212160135	54.33231083	0.564057753	6644.616744	33.09580531	56.36488268	40.80441153	6.743124971	55.8622449	6.573921544	119.122449	123.9421769	0.110388189	5.068073169	0.101294599	38.73129252	1.04900641	8.105985932	2676.365646	0.009766309	0.047222797	7.257194928	14.51438986	6.167530198	4.949052247	0.037738849	0.976491729	0.017729539	4.3121673	2.237472556
241	52.9	151	57	1	1.433	2.4	3	3	270.077	366.91354	132	1104	16551	49.2036584	16191	40.41374763	0.71938444	23.05724074	0.732948195	0.26572466	43.68065934	0.570529636	4302.347971	29.62118337	48.37354649	34.20526275	7.424747651	160.8531811	6.406013941	64.53670473	67.65905383	0.117730123	15.26376287	0.105280106	35.8548124	0.222889915	7.797657603	6601.460033	0.003363485	0.010190346	12.73351225	25.46702451	6.054626714	-69.62773908	0.050676688	0.984950157	0.020122315	4.648242075	2.293758747
242	52.9	151	57	1	1.451	2	2.6	3	247.94	400.3028169	59	1077	15336	49.2036584	14899.5	40.70530245	0.708343659	21.8737845	0.717851092	0.27744882	42.95346319	0.537369413	4133.848696	29.22034582	48.46648326	34.20526275	9.780338722	128.3908451	6.36709989	70.57394366	52.89788732	0.147951129	15.47469255	0.124249901	26.48239437	0.234355405	5.946178834	4113.700704	0.004256965	0.014594099	11.32131643	22.64263287	6.504674189	-69.89600012	0.03395569	0.979822902	0.014291018	6.232272918	2.493660552
243	52.9	151	57	1	1.5	2.3	2.9	3	290.363	408.2917706	112	1170	21654	50.73460358	21291.75	42.29446066	0.738330425	26.68611312	0.737732333	0.236317694	46.57252409	0.630960005	5031.617262	31.20199115	48.46648326	39.11521443	11.79137101	242.8541147	6.593451633	91.91022444	72.83042394	0.16252029	31.11988526	0.114601277	30.58104738	0.121984108	8.248941238	8958.377805	0.002862648	0.007417344	15.64877902	31.29755805	6.590229826	-172.1418614	0.033802851	0.988478167	0.014581772	6.950028719	2.559541412
244	52.9	151	57	1	1.637	3.3	3.9	3	253.714	445.0636475	63	1185	22059	55.39855594	21659.625	46.95157517	0.695767856	25.18571551	0.666890983	0.249346218	49.47726751	0.536418968	5400.745581	31.31158211	54.08326913	38.41874542	14.84130825	234.9840881	6.702372462	101.1321909	60.48102815	0.192060372	37.06333368	0.123784811	25.21052632	0.113694823	6.595051005	7085.833537	0.002906659	0.007607857	15.35878212	30.71756424	7.03188115	-159.3044028	0.028347367	0.983096659	0.010202572	8.701570297	2.713352879
245	43.58	158	59	1	1.303	1.3	1.3	3	314.044	369.3150943	47	947	14310	46.08687449	13963.5	39.27573147	0.716377986	22.53915554	0.688525876	0.280334875	42.95346319	0.573869784	3914.456028	27.04235743	45.69463864	34.20526275	6.210697757	100.4471698	6.439713348	50.66792453	65.98867925	0.106237095	9.586635735	0.095599858	49.4490566	0.50754885	13.85545034	5992.081132	0.004037206	0.017966826	9.922643534	19.84528707	5.737522766	-65.71221084	0.081390263	0.984160674	0.027351623	3.807166665	2.196135577
246	43.58	158	59	1	1.372	1.3	1.3	3	299.451	387.7252011	86	1120	20142	48.09365863	19689.75	40.23467049	0.749887397	26.3174377	0.757724651	0.238822186	43.68065934	0.654098502	4702.349133	30.48680166	46.95742753	39.11521443	6.47222362	141.9168901	6.508569758	70.13136729	88.55764075	0.115806524	14.42320509	0.094009876	43.1689008	0.317079676	10.03699444	6834.010724	0.003198663	0.010973281	11.97507975	23.9501595	6.000602669	-22.4426878	0.058026176	0.988396141	0.021383617	4.393336912	2.281143102
247	43.58	158	59	1	1.44	1.8	1.8	3	298.49	400.8527607	-27	1062	22005	50.019996	21618	43.65178329	0.753065706	27.26416747	0.683070087	0.230522197	45.89117562	0.624583131	4983.428852	29.8172274	49.65883607	36.61966685	8.220581881	102.7276074	6.533673658	87.15460123	82.27116564	0.122439253	11.08433434	0.106938161	34.30552147	0.405278569	7.456593775	3855.228221	0.005307762	0.018517842	10.08417339	20.16834678	6.365204331	-16.37020082	0.037430427	0.984004982	0.016205894	5.506129246	2.41254403
248	43.58	158	59	1	1.444	1.8	1.8	3	284.491	426.3521127	46	1041	23004	54.99090834	22618.125	45.91995171	0.744343294	26.67223232	0.669080721	0.229734019	49.47726751	0.580841907	5196.152768	30.72415441	53.66563146	36.12478374	10.24255962	139.1396714	6.524337411	101.2464789	77.68309859	0.143557976	14.97378708	0.118833895	29.00704225	0.234996289	6.722437127	4931.618545	0.004956138	0.014822705	11.79269946	23.58539891	6.606216579	-22.56359063	0.030438777	0.982465463	0.013362567	6.732749487	2.54054006
249	67.1	145	41	-1	0.609	-4.3	-4.1	1	41.2091	181.0505288	-90	942	22977	59.62382074	22543.875	47.67956818	0.708184462	27.07508019	0.619251336	0.241728695	56.04462508	0.567854979	5449.50149	29.5256363	59.09314681	36.24913792	5.739414886	93.20916569	6.263967273	85.18566392	102.2596945	0.080025921	5.467354595	0.100100663	47.5546416	0.501541366	9.538940156	5545.141011	0.003398887	0.016710306	9.745960586	19.49192117	5.689835337	-41.68868815	0.057668437	0.985318906	0.026786887	3.03908704	2.035057705
250	67.1	145	41	-1	0.688	-4.3	-4.2	1	28.0382	182.5361446	-126	1093	26892	65.31462317	26120.25	52.49372603	0.660479634	26.78119342	0.608156384	0.246773726	60.67124525	0.510178938	6445.791405	31.92439461	60.37383539	39	8.467761609	161.0993976	6.570026159	104.8052209	99.49598394	0.10515132	13.03114002	0.105226125	43.33333333	0.2518786	11.69835567	8807.683735	0.00237147	0.009512414	12.82449931	25.64899862	6.223885995	-91.74443566	0.05115879	0.988963139	0.020065233	4.164720284	2.229144446
251	67.1	145	41	-1	0.758	-3.7	-3.5	1	36.7861	204.9509252	-119	1100	33561	68.01470429	33041.25	56.77262224	0.646558707	28.9965197	0.612280441	0.233090194	63.28506933	0.510748289	7701.591379	34.76076618	67.41661516	40.80441153	9.557707231	155.0482703	6.583188364	144.9806919	114.1295253	0.109481823	12.84562332	0.116637725	36.31938858	0.240390231	8.661774481	6987.334674	0.002492605	0.010001905	12.5938731	25.18774619	6.435752232	-65.52958837	0.042448747	0.98758117	0.015452073	4.668935216	2.306724088
252	67.1	145	41	-1	0.839	-3	-2.8	1	13.306	208.7995479	-116	1078	35829	71.24605252	35271	59.53470145	0.656642722	28.29782551	0.603475714	0.224568617	64.13267498	0.475316493	7920.7597	35.92774644	70.22819946	41.78516483	12.23798575	132.9728711	6.673090367	159.369254	106.5508666	0.142610829	13.67246203	0.120097403	29.55312735	0.275191656	6.834650346	4984.386586	0.004067569	0.016692131	11.59701215	23.1940243	6.743458322	-104.2058445	0.032975358	0.981278121	0.01263273	6.469880889	2.492060784
253	39.7	154	54	1	0.951	-1.6	-1.6	3	208.287	300.9066306	33	1065	19953	48.74423043	19594.125	40.61756582	0.739096669	26.15821532	0.75092939	0.242702503	43.68065934	0.644012382	4755.543177	30.50092393	47.4341649	34.98571137	5.233008802	71.9458728	6.250584598	71.70365359	94.62922869	0.098126421	5.264077494	0.097027948	51.95534506	0.683874912	15.22091991	4893.366712	0.007380458	0.025418807	8.526500028	17.05300006	5.726603775	-18.77993793	0.074086165	0.979502821	0.026729993	3.716312463	2.189276103
254	39.7	154	54	1	1.083	-1	-1	3	221.745	318.2735484	63	1057	20925	49.29503018	20547	40.60161205	0.755710992	26.5266425	0.766898531	0.233639129	43.68065934	0.653339637	4800.583182	31.13731663	48.37354649	36.61966685	7.043239958	89.25548387	6.403576185	84.56387097	85.6683871	0.106443696	7.13846148	0.109114672	41.86451613	0.51678474	11.72087409	4855.967742	0.004421853	0.024670988	9.460702333	18.92140467	6.124796833	-36.06747902	0.049345434	0.980081547	0.019558008	4.809681046	2.321169863
255	39.7	154	54	1	1.155	-0.5	-0.5	3	194.914	312.5037879	-25	1092	21384	50.73460358	20984.625	41.13442082	0.756233182	25.93270703	0.781406235	0.231843358	45.39823785	0.630438122	4865.145917	32.14269289	49.92995093	36.61966685	7.202669052	131.5871212	6.526345441	77.90151515	86.34090909	0.115869955	11.12042148	0.098360499	41.78030303	0.314694374	10.0401681	6606.016414	0.003622959	0.012329177	11.49335699	22.98671397	6.143610281	-49.64167807	0.046673286	0.981864741	0.01920343	4.981296669	2.355192984
256	39.7	154	54	1	1.017	-1.6	-1.6	3	194.466	335.2819277	0	1083	22410	53.24471805	22026.375	43.79846793	0.734679636	25.62831357	0.753904777	0.234821818	46.57252409	0.585141782	5172.273422	33.01987419	52.47856705	36.24913792	10.22795181	118.3879518	6.472196606	99.18072289	76.11807229	0.138690668	11.99194808	0.119494847	30.39036145	0.332155608	7.164929598	4507.366265	0.007959363	0.025797087	10.88982573	21.77965146	6.451216737	-56.73920022	0.036999628	0.980020313	0.014896816	6.201129826	2.484697096
257	71.1	154	63	1	0.675	-3.8	-2.1	1	68.3945	118.8363095	-69	523	18144	51.0881591	17771.625	44.17246793	0.756667835	25.06689708	0.590697187	0.244908094	48.09365863	0.567477849	4352.414801	26.09255255	49.65883607	32.44996148	2.726961097	49.625	6.184681681	45.10416667	121.0505952	0.05379774	1.562622588	0.067119296	94.51190476	1.759036823	22.96850198	5734.952381	0.004126729	0.03052553	7.134502658	14.26900532	4.589572291	-14.55861852	0.158018146	0.98484788	0.06189928	1.604659367	1.688363187
258	71.1	154	63	1	0.642	-4.7	-3	1	42.1027	145.5445087	-91	926	23355	59.16924877	22882.5	48.09377601	0.660715139	26.55593029	0.651209898	0.257811356	55.15432893	0.552169792	5899.368353	31.31914298	52.39274759	41.78516483	7.187976879	119.5479769	6.449645781	79.01156069	100.3618497	0.091977669	7.586640022	0.091342845	56.44508671	0.466673109	16.26560994	8543.721387	0.002476887	0.016671591	11.06527115	22.13054231	5.750277916	-107.9348863	0.091963863	0.985639087	0.030059337	3.426766164	2.127584602
259	71.1	154	63	1	0.724	-3.9	-2.3	1	36.3792	163.028626	-113	1058	28296	64.41273166	27594	52.2656298	0.632045926	27.79153722	0.638122055	0.253200136	56.04462508	0.531736388	6986.804552	33.35185112	59.77457654	42.63801121	8.208262922	161.6087786	6.529383585	101.1812977	109.1603053	0.108343722	12.53983048	0.09654704	52.00572519	0.287016735	16.02862231	10651.66603	0.002520805	0.009628632	12.94002965	25.8800593	5.993867969	-103.850535	0.071373312	0.986511122	0.0230533	4.108525835	2.247717619
260	71.1	154	63	1	0.805	-3.2	-1.5	1	10.6564	169.8224799	-95	1205	30267	63.5688603	29644.875	54.53144852	0.669823729	27.48908163	0.623900374	0.233277967	58.24946352	0.504095937	6915.496164	34.02219113	59.77457654	41.67733197	11.00763703	186.5405888	6.773404491	111.3942908	101.9723461	0.129844556	17.96371076	0.099370465	44.01694915	0.223232095	13.27927228	10459.57003	0.002704142	0.009718131	13.7578765	27.515753	6.565433792	-168.4399092	0.047214712	0.98523809	0.015896655	6.280141108	2.49508581
261	65	170	64	-1	1.035	-0.9	-0.7	2	112.714	218.6686747	-10	1029	35856	58.63446086	35393.625	48.6531629	0.718352475	33.96748134	0.720570913	0.205039807	52.39274759	0.698155666	7257.102027	35.058054	57.93962375	45	6.121752069	131.2650602	6.567984011	102.6942771	168.4533133	0.083888981	7.792284083	0.077330028	66.71536145	0.466870055	17.46202279	10665.72289	0.002232965	0.011305062	11.55693072	23.11386145	5.593924686	-87.28807804	0.091332236	0.986967474	0.032407776	3.10791082	2.072623998
262	65	170	64	-1	1.035	-1.4	-1.3	2	108.426	232.8128469	-42	1123	34047	62.56996084	33490.125	52.02036645	0.695870843	32.35734223	0.636639009	0.215600565	56.04462508	0.622012962	7220.489884	33.11819455	61.77378085	42.63801121	8.456619339	233.8374306	6.527114381	115.6391753	135.7200634	0.102231367	18.39416976	0.091704342	51.13005551	0.195639912	13.75637074	14509.83426	0.00174216	0.006242421	15.44085611	30.88171222	6.000999776	-123.6661961	0.076297483	0.989525097	0.024076735	4.370594869	2.280691832
263	65	170	64	-1	1.098	-0.9	-0.8	2	99.8475	231.9708926	-36	1143	41742	69.13031173	41106.375	57.28863488	0.657367605	34.66521337	0.64780417	0.213160191	62.64183905	0.605097563	8762.24273	37.11181655	64.62197769	54.08326913	8.639309557	150.7516171	6.722587385	136.084088	161.5950841	0.109611474	11.8602728	0.088023343	60.95213454	0.374007222	19.79650695	11733.19793	0.002564961	0.010977054	12.37134892	24.74269785	6.084303595	-119.7298461	0.071194811	0.986268084	0.023955692	4.179052365	2.271070311
264	65	170	64	-1	1.291	0.6	0.7	2	101.219	264.8397041	-69	1301	43794	70.16409338	43122.375	59.42215422	0.660771337	34.03356711	0.618981967	0.208704608	65.520989	0.572742062	8999.838369	36.78124193	68.54195795	47.4341649	10.75161961	203.5881628	6.905451573	165.7879162	140.6017263	0.113531597	18.96393286	0.102212032	43.57459926	0.20762279	12.26429596	10913.71763	0.001571666	0.007376619	14.23731119	28.47462238	6.632558439	-141.2481264	0.042206304	0.988419501	0.014818371	5.356834789	2.402015211
265	64.1	162	78	1	0.753	-3.2	-1.7	1	58.0192	148.5600506	-41	1049	21357	53.16013544	20957.625	45.63530962	0.70782973	26.37364829	0.649515468	0.247803805	48.83646179	0.577921976	5193.379211	29.64083949	52.47856705	37.58989226	4.374069214	164.8078382	6.226468318	60.74209861	130.9671302	0.081330381	9.748303096	0.076791528	66.33501896	0.373108673	14.75320491	12346.09482	0.002252222	0.008433525	12.97380117	25.94760233	5.015999523	-54.38870629	0.098858798	0.991051384	0.047479485	2.375318877	1.905104705
266	64.1	162	78	1	0.825	-3.2	-1.7	1	51.9914	141.656148	-50	848	24813	56.68333088	24283.125	49.27547708	0.684677189	26.35159102	0.643606982	0.243910263	54.74486277	0.534781043	5922.903396	31.71404107	56.36488268	37.58989226	4.228201397	76.57997824	6.14471662	79.56365615	136.3971708	0.085153904	4.678992189	0.08657634	56.98911861	0.686906135	14.20698564	5335.977149	0.004122341	0.01962006	8.807796914	17.61559383	5.224313398	-34.88324162	0.099756986	0.98312335	0.039925711	2.589380404	1.945818501
267	64.1	162	78	1	0.925	-2.3	-0.8	1	21.2202	154.8149813	-81	1203	36045	65.24568951	35464.5	53.36375239	0.657010773	32.00689887	0.664524766	0.224033873	60.29925373	0.599787261	7945.249284	35.46153508	64.62197769	46.86149806	6.717027311	186.5782772	6.536926344	113.3640449	163.870412	0.109918029	14.70432967	0.084916888	52.7917603	0.259383672	14.09124549	11598.37903	0.002141968	0.007635429	13.86522132	27.73044265	5.719731946	-87.10420451	0.072429513	0.990058292	0.029858107	3.750040154	2.175602767
268	64.1	162	78	1	1.031	-1.5	0.1	1	28.0119
269	65.9	159	68	-1	1.387	2	2.2	3	108.738	356.1439646	-27	1318	24381	60.74537019	23690.25	47.82253238	0.600347194	30.97954825	0.65291818	0.280473451	53.16013544	0.647802337	6644.48617	31.22420082	57.62811814	41.67733197	26.93567032	345.4573643	6.90782529	104.7342193	57.89479513	0.198094883	48.28294154	0.115984739	30.60797342	0.10780027	9.5578636	13660.57143	0.002667799	0.007693332	18.50984723	37.01969446	7.265146408	-970.0016478	0.033457968	0.985680177	0.01127645	11.27773527	2.810160391
270	65.9	159	68	-1	1.33	1	1.1	3	97.0486	296.6965889	-25	1291	30078	60.14981297	29579.625	48.99076681	0.645373956	31.09707383	0.680098301	0.242293521	51.7880295	0.634753768	7166.951486	33.31853726	58.24946352	44.59820624	17.8689891	363.3482944	6.80864852	117.7755835	90.71095153	0.174080412	45.36238641	0.105723145	37.10951526	0.096110722	11.92965972	16380.65709	0.0021338	0.005378723	19.17927432	38.35854863	6.812397335	-597.160803	0.053953602	0.987218217	0.015539238	8.603181343	2.647702942
271	65.9	159	68	-1	1.282	0.5	0.6	3	133.247	327.0398643	-74	1294	31833	59.54829972	31236.75	46.62009659	0.643168466	33.66208658	0.745124732	0.238746731	52.39274759	0.722050983	7457.671955	34.73778698	57.62811814	47.4341649	19.12994509	276.379983	6.883950743	126.3621713	93.30703986	0.167756113	32.66542859	0.107177414	36.53350297	0.159384011	11.58436766	12551.73028	0.003054354	0.012030245	16.66744542	33.33489084	6.944907471	-591.6397065	0.048542326	0.986941977	0.014196063	8.738552406	2.668702853
272	65.9	159	68	-1	1.287	0.5	0.6	3	118.092	307.1529412	-32	1284	32130	59.16924877	31429.125	47.08257237	0.663088225	32.37562534	0.75575478	0.231101117	51.35172831	0.687635015	7263.305906	35.58287913	56.60388679	45.79301257	15.71789845	220.2319328	6.818642784	121.2638655	97.99327731	0.160968347	24.28445181	0.101902408	40.82352941	0.190146815	13.18597839	11597.0605	0.003606016	0.01108655	14.87720338	29.75440677	6.770522683	-395.1618248	0.046145628	0.98436551	0.015540596	7.443528324	2.586058351
273	67	173	57	-1	0.914	-1.9	-1.6	2	137.816	264.4839255	-47	1392	31914	70.48404075	31282.875	53.49240294	0.637730812	31.03019423	0.634806339	0.240664022	56.04462508	0.580086003	7528.662522	33.95731645	60.37383539	49.2036584	12.67121673	253.2360406	6.872933899	97.6463621	121.2554992	0.141667871	25.44304059	0.082611135	56.77664975	0.226677116	18.38279494	17432.35448	0.001938258	0.008882764	16.00972554	32.01945107	6.21958084	-327.7790841	0.080631322	0.98754951	0.025432495	5.886241737	2.421110525
274	67	173	57	-1	1.021	-1.6	-1.4	2	130.378	235.6131117	-27	1244	29241	61.55485359	28671.75	50.71063508	0.709952414	28.88066038	0.642929613	0.222554724	53.16013544	0.569518807	6381.033412	32.60336901	59.09314681	42.63801121	8.142981987	130.9372115	6.636869908	92.56232687	124.5734072	0.109345992	9.960591468	0.085468446	53.62419206	0.394325864	14.85833357	8810.955679	0.004698063	0.015140899	11.46633314	22.93266629	5.973875034	-135.6375398	0.069878345	0.983633177	0.025631656	4.570328112	2.277261982
275	67	173	57	-1	1.119	-0.8	-0.6	2	136.921	267.0281155	-61	1396	35532	65.31462317	35043.75	54.63060455	0.693157847	32.30169545	0.617722568	0.213197344	58.24946352	0.591274721	7471.234417	33.74655735	63.5688603	43.26661531	14.89662593	525.6360182	6.773120956	131.1337386	121.9787234	0.137047088	53.61260591	0.099645698	42.12006079	0.073156267	12.53505834	25603.04027	0.001436304	0.003196713	23.12889301	46.25778601	6.579319339	-492.1877259	0.049054775	0.992124699	0.017638986	7.481356794	2.543507989
276	67	173	57	-1	1.01	-1.6	-1.5	2	104.789	236.1436066	-95	1240	41175	67.21606951	40654.125	57.76331796	0.689901992	33.49550756	0.618805295	0.203858357	61.84658438	0.579875062	8287.683127	35.744247	65.520989	46.86149806	10.1586739	294.6504918	6.740432208	149.1652459	151.482623	0.119756333	27.37729013	0.097813276	42.72852459	0.135762465	11.43458812	14662.87213	0.001493506	0.005014987	17.26477755	34.52955509	6.398888493	-223.473202	0.053023292	0.990015834	0.018974782	5.536794512	2.407737119
277	60.4	162	74	1	0.802	-2.8	-1.5	1	110.365	166.0926119	-23	940	25947	53.24471805	25510.5	44.35289648	0.7354267	29.8898236	0.707060555	0.223376976	49.47726751	0.673909169	5698.458356	31.36018359	52.47856705	39.11521443	3.679355423	91.46514048	6.271885453	72.70655567	156.7460978	0.058556515	3.885424186	0.075657186	73.39125911	0.77057326	16.36597327	7809.544225	0.00213233	0.016126883	9.626211435	19.25242287	4.994530302	-42.0590845	0.109881386	0.988197317	0.047641376	2.083897322	1.839190138
278	60.4	162	74	1	0.831	-3.1	-1.9	1	104.507	172.7784314	-52	789	27540	55.23585792	27102.375	46.07463817	0.713668518	29.1792132	0.728458849	0.225589285	51.0881591	0.633303144	6114.005409	33.56347789	55.15432893	41.67733197	3.909223376	112.354902	6.331679471	74.59019608	157.3392157	0.074412376	6.063932003	0.073127643	75.27843137	0.607909326	18.99901576	9995.270588	0.002567512	0.011893266	10.71723334	21.43446669	5.069188516	-32.44652719	0.121816451	0.988943671	0.044844425	2.277562164	1.893752565
279	60.4	162	74	1	0.878	-2.7	-1.5	1	76.474	164.5529954	-12	933	29295	55.80322571	28854	47.19895323	0.720963299	31.21371131	0.689203583	0.218693374	50.28916384	0.661322109	6310.178606	32.52968766	55.07267925	42.63801121	4.968477564	116.5677419	6.529421915	75.94930876	162.1778802	0.081297774	6.395878589	0.069999363	74.46543779	0.615697162	17.52902461	9823.854378	0.003083407	0.013224879	10.85430827	21.70861653	5.309126135	-64.20134192	0.089424123	0.988238354	0.04077812	2.814785533	1.999510666
280	60.4	162	74	1	1.264	0.4	1.6	1	97.6535	168.8434992	-31	914	33642	57.78408085	33240.375	49.07214865	0.727350019	31.71170099	0.701388057	0.206784841	51.7880295	0.646226054	6873.60566	34.41861898	57.70615219	42.95346319	3.033097888	59.06661316	6.265559623	93.71910112	210.176565	0.055738695	2.334561873	0.075215972	76.71107544	1.265399918	16.23111904	5373.96549	0.003715258	0.024254035	7.732676996	15.46535399	4.944649586	-20.18490492	0.103217266	0.984888435	0.047115809	1.939222009	1.797400333
281	38.5	168	63	-1	0.867	-2.2	-2.5	2	180.259	225.5041551	32	973	29241	54.99090834	28840.5	45.6239367	0.738665003	31.27039354	0.72356439	0.213485806	49.47726751	0.685394462	6157.0374	33.01185591	54.08326913	40.80441153	2.641540674	53.13942752	6.331085616	75.08679594	194.5789474	0.060190408	2.554820969	0.069332222	88.13204063	1.658892304	18.07065801	5404.258541	0.004527097	0.027287266	7.270872299	14.5417446	4.722585764	-12.37741904	0.097869639	0.987404865	0.052420479	1.604281696	1.697819174
282	38.5	168	63	-1	0.989	-1.8	-2.2	2	194.026	248.4336947	33	920	32373	55.80322571	31926.375	46.24989401	0.754003136	31.02087066	0.764839251	0.202175148	51.35172831	0.670723065	6454.719577	35.3737343	55.07267925	43.26661531	4.920192738	82.02001668	6.534687052	101.41201	155.1117598	0.074802407	5.036162554	0.084580492	60.59132611	0.789450177	13.89878137	5756.723937	0.002771379	0.018004594	9.051485684	18.10297137	5.640339188	-22.54616289	0.067266125	0.984759225	0.027929282	3.163079899	2.091506738
283	38.5	168	63	-1	1.049	-1.3	-1.7	2	166.598	259.5619048	3	917	34020	59.4726828	33608.25	49.20407882	0.735871322	31.47918406	0.719556119	0.203641809	54.74486277	0.639767776	6844.044834	35.405096	59.16924877	43.26661531	5.701987276	97.69444444	6.527124251	109.9079365	146.9031746	0.086766668	7.182419791	0.087228521	51.79206349	0.545014974	11.01471655	6007.529365	0.002372232	0.01444884	9.907238297	19.81447659	5.852260556	-15.07872407	0.051403022	0.987046652	0.023128249	3.480239206	2.14116856
284	38.5	168	63	-1	1.057	-1.3	-1.6	2	155.786	254.6284987	10	1064	31833	60.67124525	31416.75	51.5860314	0.707881419	29.4777146	0.666505688	0.216505962	54.74486277	0.57142823	6801.913673	34.38238334	60.37383539	38.41874542	6.294774039	101.1382528	6.566193553	99.96352841	136.653944	0.091659286	7.341706217	0.084786708	54.10941476	0.526451071	13.24272881	6702.904156	0.002968536	0.015665809	10.06959877	20.13919754	5.828751891	-47.82983789	0.068411675	0.985921298	0.025612555	3.810402086	2.188198949
285	68.5	158	72	1	1.326	1.5	3.2	3	176.617	300.567602	-24	1183	21168	52.39274759	20730.375	41.70012018	0.694939327	28.69227428	0.724871714	0.253319244	46.95742753	0.688062148	5251.402915	30.22723757	48.37354649	39.11521443	16.9527264	320.3966837	6.57413368	92.06887755	65.41326531	0.15008001	35.05140853	0.117434793	28.57142857	0.096006417	6.682397959	10956.65434	0.0017646	0.007160983	17.98869422	35.97738844	6.742458479	-460.8206409	0.035737408	0.986489098	0.014835002	8.286319888	2.645039197
286	68.5	158	72	1	1.468	2.1	3.8	3	150.562	358.756167	-24	1273	28458	60.67124525	27976.5	45.95816175	0.668915453	31.38226178	0.729429679	0.238148821	56.04462508	0.682844148	6662.570478	33.52324719	57.70615219	44.59820624	21.49062665	364.443074	6.816722295	137.2371917	71.4971537	0.188294416	53.02054274	0.130206064	23.71916509	0.0688491	6.069600222	10414.52087	0.002302504	0.005596436	19.14111778	38.28223556	7.23407989	-628.0462762	0.026777092	0.985569752	0.010260439	10.43307843	2.795643369
287	68.5	158	72	1	1.624	3.3	4.9	3	182.258	332.497996	-39	1247	26946	65.31462317	26233.875	48.98120696	0.621971728	28.98313361	0.694639107	0.261673252	58.24946352	0.591719466	6864.703388	34.02426188	60.37383539	42.63801121	19.15179457	291.3026052	6.744141531	121.9699399	75.22645291	0.200914114	42.96798671	0.122214369	28.44488978	0.108775851	9.007216838	10131.80561	0.002957118	0.007589135	17.13591717	34.27183433	7.079464598	-506.4134104	0.039932724	0.983430266	0.012124537	10.28247407	2.796630137
288	68.5	158	72	1	1.58	2.8	4.5	3	121.809	317.4587156	-53	1247	32373	65.24568951	31909.5	54.87626775	0.676989337	29.71412084	0.592154719	0.225214127	60.07495318	0.541474886	7186.470196	32.49524089	61.84658438	40.36087214	15.53733338	216.4011676	6.825724884	146.3261051	87.33194329	0.181370432	29.9142422	0.122040121	27.62885738	0.132607006	7.756149307	7421.850709	0.002717247	0.008171713	14.58733671	29.17467342	7.157269347	-234.539977	0.029933103	0.982134209	0.010235546	9.271202004	2.741927718
289	70.3	155	70	1	0.801	-2.8	-1.1	1	61.1099	139.5908203	-69	1131	27648	58.01723882	27221.625	46.86943093	0.738445772	29.55556916	0.685522594	0.217701206	54.74486277	0.630593728	5926.180582	32.13005387	54.08326913	39	4.435698509	192.1845703	6.28217152	72.13867188	175.4101563	0.056161003	7.922823558	0.070447922	83.52148438	0.407982386	19.52148438	18022.64355	0.00141138	0.008232288	14.02277995	28.0455599	4.898191783	-79.81954174	0.147544452	0.993844874	0.055222528	2.063812315	1.818054158
290	70.3	155	70	1	0.872	-2.8	-1.1	1	66.0826	167.5464	-57	1127	33750	61.84658438	33224.625	51.96237337	0.679220558	30.48578186	0.678976817	0.221472567	58.24946352	0.586689558	7358.342991	35.28124687	60.07495318	41.78516483	6.91232576	133.772	6.505028262	111.0128	148.9184	0.101213621	9.330847503	0.08881024	56.5776	0.38749534	16.87751936	9422.5304	0.005001072	0.014927786	11.65442179	23.30884358	5.840466444	-100.2727951	0.069726607	0.985709679	0.026865431	3.902914554	2.208985583
291	70.3	155	70	1	0.936	-2.2	-0.6	1	40.335	194.586262	-58	1210	33804	65.7951366	33202.125	54.15722444	0.660014029	30.96081947	0.634719592	0.227968932	63.63961031	0.571684014	7569.052967	34.37465139	65.520989	42.63801121	9.194342088	182.2891374	6.623847076	131.9584665	123.9760383	0.111215014	15.72163923	0.105398136	42.03354633	0.22229754	11.36035123	9358.629393	0.002082339	0.008713619	13.60204706	27.20409412	6.30254167	-121.8575914	0.055566572	0.986773873	0.018559901	5.026216472	2.367887344
292	70.3	155	70	1	1.038	-1.4	0.3	1	47.1897	215.8208333	-297	1147	32400	66.67833231	31876.875	54.32375758	0.664672201	29.61079817	0.614149617	0.229465833	63.28506933	0.545080081	7314.653677	33.36291494	66.40783086	41.67733197	12.76629931	232.2258333	6.711169814	119.2983333	107.9216667	0.133831573	22.56819245	0.099415278	48.27	0.194190547	16.47919722	14601.6925	0.002465376	0.009791691	15.40797175	30.81594349	6.456364522	-266.5490375	0.065212582	0.98577421	0.018013802	6.029244586	2.477534239
293	64	164	70	1	1.095	-0.4	1.1	2	138.649	209.0635135	-22	978	26640	58.38664231	26160	46.22255491	0.726415422	30.03497631	0.670734176	0.224260691	51.7880295	0.649790484	5866.659672	31.00304726	57.68882041	36.87817783	5.648728999	232.8432432	6.207976124	57.70810811	116.7837838	0.106910332	17.82742217	0.07798393	60.55405405	0.236981264	15.2284076	16008.17027	0.00245968	0.006488181	15.41740484	30.83480967	5.148528565	-110.8025874	0.094601781	0.991864384	0.044364994	3.06916485	2.034863376
294	64	164	70	1	1.108	-0.8	0.7	2	137.073	217.6564626	13	1009	31752	56.29387178	31212	47.76405265	0.733062207	31.34091289	0.714167822	0.209525118	52.39274759	0.656161091	6539.697997	34.11154943	55.56977596	43.829214	8.458049887	258.399093	6.34781142	75.91609977	109.8435374	0.136622763	25.82994363	0.086072675	48.09977324	0.168882386	13.28709745	14720.64172	0.002528869	0.006696856	16.25719171	32.51438343	5.765210676	-216.0662154	0.062800382	0.989217401	0.02870518	5.099336751	2.31694132
295	64	164	70	1	1.25	-0.3	1.8	2	129.531	201.7888889	-32	1027	32400	58.87274412	31860	50.77115412	0.747855636	30.92901496	0.6652752	0.203978517	54.74486277	0.609184792	6498.755546	33.77678972	58.18075283	41.03656906	5.97044321	107.5544444	6.522276856	67.77555556	123.4333333	0.099921817	6.943142739	0.075306173	69.89333333	0.608847334	20.98662222	8971.192222	0.005104437	0.017250159	10.468082	20.93616399	5.549992362	-66.8254301	0.098202536	0.983610747	0.037388355	4.020685014	2.201888544
296	64	164	70	1	1.236	0.1	1.6	2	127.124	251.1671795	-31	1042	35100	73.24616031	34483.5	57.68854494	0.664329051	30.80445226	0.576328825	0.223647355	64.13267498	0.533978666	7712.143577	33.24757134	71.69379332	41.03656906	11.75794451	223.8112821	6.552703955	107.3753846	90.82358974	0.176908627	29.70405272	0.1101286	33.58666667	0.141818362	10.26024352	9228.090256	0.003263609	0.008005203	15.20924486	30.41848972	6.479586695	-208.5203855	0.054619668	0.985334207	0.018537652	7.549628151	2.582197239
297	40.4	160	56	1	1.152	0.1	0.1	3	206.419	274.5607094	66	716	19791	47.81213235	19420.875	38.34858852	0.748762684	26.38425584	0.834482763	0.240279656	42.95346319	0.688011133	4666.441162	32.00123611	47.4341649	36.61966685	3.428601739	62.7585266	6.200191705	60.92905866	113.2592087	0.054221291	2.585070752	0.083122863	68.09959072	1.092297347	12.75654629	5084.960437	0.003021602	0.022874449	7.954506118	15.90901224	5.022857949	-17.99279812	0.080495181	0.984897894	0.040912872	1.923818921	1.794410057
298	40.4	160	56	1	1.176	-0.3	-0.3	3	197.559	285.8633094	80	796	22518	50.28916384	22120.875	40.61913385	0.758448573	26.64867566	0.822417138	0.227138395	45.89117562	0.656062135	5024.500037	33.40587179	49.92995093	38.41874542	4.711051303	64.5971223	6.362624333	70.52038369	111.0455635	0.076563286	3.570791504	0.084556815	56.43884892	0.931307803	11.28818384	4447.321343	0.004141632	0.026396638	8.064212161	16.12842432	5.461181184	-27.7585515	0.063555012	0.982857669	0.030525703	2.618921954	1.974817237
299	40.4	160	56	1	1.275	0.5	0.5	3	181.041	369.7374613	-18	1279	43605	72.62231062	42424.875	56.61986893	0.538560828	33.25281375	0.893754857	0.257459649	64.89992296	0.587299377	10922.69341	50.60428285	63.28506933	67.68308504	13.28208418	343.8012384	6.766500886	159.3851393	152.1616099	0.141056254	37.5153986	0.098690489	41.18823529	0.108721092	11.93453786	17449.15232	0.00169498	0.004734379	18.59063491	37.18126983	6.448049117	-376.521036	0.04165905	0.990032043	0.017578332	6.041700256	2.466262249
300	40.4	160	56	1	1.187	-0.2	-0.2	3	193.192	312.7312253	24	837	27324	56.92099788	26874	46.74065427	0.726104687	27.22764652	0.767549195	0.222351867	48.83646179	0.582526003	5975.484072	35.87575157	56.60388679	39.11521443	5.862467583	94.41205534	6.470888656	93.92490119	117.2213439	0.085974546	6.391096757	0.092811167	51.96442688	0.554455703	11.92004249	6106.829051	0.003649688	0.016588912	9.725711408	19.45142282	5.7946011	-36.09195226	0.051070974	0.986473408	0.023866169	3.193439534	2.09867441
301	56.2	162	67	1	0.898	-2	-1.1	2	115.062	200.6505906	-20	951	27432	57.23635209	26903.25	49.95161937	0.71362614	28.09640969	0.628581163	0.226157915	55.31726674	0.562472449	6084.382932	31.39864699	55.15432893	37.10795063	3.976312078	56.19685039	6.389301327	78.32480315	146.1515748	0.063845278	2.466905724	0.077091342	80.25	1.352931047	22.03430157	5810.165354	0.004055882	0.031914766	7.530768063	15.06153613	5.174948703	-28.0298246	0.098149854	0.983321407	0.039503643	2.136228783	1.864898506
302	56.2	162	67	1	0.93	-2.3	-1.4	2	86.5454	229.1887255	-55	1193	33048	68.80406965	32166	56.30742418	0.601403563	31.85374308	0.600264746	0.252843877	60.29925373	0.565711246	8132.976163	33.79936165	68.54195795	47.4341649	7.757250817	122.4256536	6.632764852	113.1715686	129.0098039	0.118295907	10.24539332	0.092460432	53.12745098	0.399554645	16.71450884	8664.448529	0.003188412	0.013408337	11.16561277	22.33122554	5.987963968	-94.98581405	0.076463148	0.986271491	0.024187342	3.696738817	2.189001547
303	56.2	162	67	1	0.987	-1.8	-1	2	76.9718	212.1633888	-47	1226	35694	66.94774081	35038.125	57.46314133	0.625943715	29.50355267	0.646726171	0.236103208	65.7951366	0.513434386	8272.613732	37.16291739	63.5688603	47.4341649	7.720551312	173.2768533	6.520644412	124.5083207	140.2223903	0.104223243	13.40035228	0.094181786	49.11346445	0.252398064	13.49369566	10831.0121	0.002117611	0.008298632	13.31499558	26.62999116	5.961591017	-100.4751788	0.063200249	0.988888533	0.022845838	3.744839454	2.188498768
304	56.2	162	67	1	1.173	-0.4	-0.5	2	67.3756	202.4014901	-58	1045	32616	64.89992296	32187.375	55.54588318	0.64997809	29.82865433	0.621963283	0.233896409	60.29925373	0.537009273	7528.511426	34.54749986	64.62197769	42.63801121	6.533482632	132.9470199	6.519984383	105.0745033	138.3592715	0.105993848	9.67693659	0.086982205	55.92715232	0.371798018	16.42884084	9507.347682	0.003049789	0.01125018	11.69126633	23.38253266	5.839387029	-60.56381122	0.069061902	0.987527286	0.025568686	3.801980391	2.1787856
305	63.3	163	58	-1	0.919	-1.8	-1.7	2	127.052	234.5314109	8	1062	26217	57.78408085	25679.25	46.3710878	0.673459903	29.02212588	0.70491556	0.243394972	52.39274759	0.625866833	6250.200336	32.68770131	57.70615219	42.95346319	6.10157386	106.4933059	6.388269905	79.72090628	122.684861	0.090504558	6.621148976	0.08210186	63.65911432	0.53310504	17.72394497	8641.634398	0.003638155	0.015216246	10.4738398	20.9476796	5.572746256	-76.23084628	0.092753058	0.985359996	0.032884198	3.04074239	2.072407269
306	63.3	163	58	-1	1.034	-1.5	-1.4	2	116.771	233.2023593	-66	1086	29754	55.23585792	29320.875	45.09960027	0.703087247	30.05043858	0.794363428	0.223057037	48.83646179	0.666312748	6540.227498	35.82547307	55.15432893	42.95346319	6.183501537	125.0172414	6.543415789	100.8112523	129.9219601	0.096999114	9.166814255	0.091480265	50.93284936	0.379053275	13.08020725	7743.053539	0.002693876	0.011775717	11.31180015	22.62360031	5.812512965	-60.5664733	0.061227822	0.98714638	0.025449964	3.45589183	2.137853824
307	63.3	163	58	-1	1.109	-0.9	-0.8	2	141.102	257.6233653	-14	1234	30969	58.24946352	30477.375	47.58093245	0.693754011	31.66448861	0.716481775	0.223161582	53.16013544	0.665486929	6801.379213	34.09087092	56.36488268	42.63801121	8.694637997	190.956408	6.659593402	106.6913688	117.5701831	0.11041229	15.84953688	0.093017758	47.14298169	0.22730131	12.52099218	10976.70532	0.002213661	0.008143503	14.01048679	28.02097357	6.130290335	-122.3888009	0.054948999	0.988247708	0.020807999	4.443107274	2.287883959
308	63.3	163	58	-1	1.129	-0.7	-0.6	2	122.765	257.9849802	-19	1244	34155	62.13694553	33688.125	50.73322929	0.698904408	31.92471106	0.683568897	0.214243373	60.29925373	0.629266292	7217.457545	34.67965759	61.84658438	42.95346319	10.68674968	176.3328063	6.737889026	123.7731225	117.9628459	0.140766291	16.79136301	0.097844366	42.90513834	0.229295149	12.79844647	9489.977075	0.003312004	0.010100044	13.44097019	26.88194039	6.433179502	-163.1806418	0.046558101	0.984967685	0.017532985	5.788611681	2.446629587
309	84.6	159	78	-1	1.329	1.5	2.1	2	97.1707	280.1029327	-68	1332	46953	75.47847375	46293.75	62.40521517	0.644551191	33.979352	0.601001182	0.208954914	69.26037828	0.54449539	9673.306539	37.50560805	71.30918594	51	16.91390655	398.2972973	7.029494483	169.5623922	145.3875791	0.147032417	44.27692675	0.097505688	49.39447959	0.113098887	17.4352554	23733.56699	0.001535749	0.004169693	20.04981363	40.09962725	6.83507656	-559.9866556	0.061879031	0.990974345	0.017288397	7.455972546	2.58618321
310	84.6	159	78	-1	1.356	1.2	1.7	2	103.421	317.9084273	-69	1309	40689	78.23042886	39884.625	60.10618268	0.634751718	31.06351009	0.646800955	0.222986413	63.63961031	0.516810563	8893.729463	38.87673633	76.89603371	53.66563146	24.88585495	554.0384871	7.099951713	180.7040478	99.31320504	0.205192025	88.69350791	0.119909786	31.16191108	0.052399069	10.56705778	20809.96815	0.001603912	0.00333751	23.62627088	47.25254177	7.443235233	-1001.056792	0.035412361	0.989926662	0.00971227	12.27845259	2.89756587
311	84.6	159	78	-1	13569	2.8	3.3	2	84.255	319.4908902	-82	1342	51867	74.15524257	51295.5	58.70608375	0.630071152	33.85560824	0.783810443	0.206570407	63.28506933	0.576696759	10596.13234	46.01444149	67.41661516	57.62811814	22.79302355	383.1207704	7.041023723	244.4367517	123.0145757	0.189481039	57.60157697	0.127244535	30.26184279	0.07486607	10.19647985	14647.88496	0.001857401	0.004753937	19.54857556	39.09715112	7.554963813	-554.7270107	0.033100955	0.987514926	0.009067314	11.8679233	2.899388127
312	84.6	159	78	-1	1.735	4	4.5	2	88.8883	308.607831	-70	1319	43443	74.69939759	42696	61.31953534	0.620998867	32.21047658	0.630336801	0.222808072	68.47627326	0.525288987	9513.013427	38.65195976	64.76109943	49.65883607	21.48222495	515.3492853	6.997351522	192.4829086	108.4754506	0.183749306	76.2048253	0.119628905	31.50963331	0.059660874	10.1800469	19918.63331	0.001153658	0.003934612	22.77130994	45.54261987	7.356611822	-694.5505301	0.032547798	0.990294477	0.010051883	10.41781032	2.805719652
313	73.5	151	52	1	0.765	-3.1	-1.3	1	66.6551	196.7787081	-72	1131	22572	56.1248608	22161.375	43.44010904	0.651295858	29.01110501	0.733460974	0.264346506	48.46648326	0.667841441	5858.282041	31.86162469	51.6139516	42.95346319	7.696458414	209.3636364	6.41849432	78.16507177	96.67703349	0.12674569	20.04009301	0.09349889	45.38516746	0.193852703	12.41888922	11506.311	0.002507122	0.007271006	14.65268051	29.30536102	5.836715581	-106.5346565	0.075522834	0.989577301	0.027688267	3.925422751	2.208738643
314	73.5	151	52	1	0.9	-2.6	-0.8	1	68.4213	211.0085653	-97	1239	25218	60.74537019	24710.625	45.10333123	0.68356916	29.54683319	0.700564567	0.242888575	48.83646179	0.655092038	6001.928492	31.59779573	56.60388679	41.78516483	9.35866206	265.2558887	6.472641769	93.248394	96.23982869	0.107540234	20.98330872	0.099837681	41.05567452	0.142632195	9.892025733	12931.57709	0.002270205	0.006102905	16.51877276	33.03754551	6.119750411	-181.1340974	0.051080216	0.990951587	0.020832272	4.568344505	2.293536328
315	73.5	151	52	1	1.016	-1.6	0.1	1	49.3525	216.3469388	-76	1289	30429	64.20280368	29739.375	50.83233874	0.647799949	31.71195279	0.649674606	0.240953147	56.04462508	0.6238539	7165.795995	33.02447962	63.07138812	42.95346319	13.91741311	292.4844721	6.763390067	126.0523514	93.32120674	0.145693483	31.38557539	0.111847694	40.2866016	0.123585766	13.57228754	14785.65927	0.002092685	0.005996915	17.28245864	34.56491729	6.707616673	-323.6639166	0.050407381	0.987363142	0.014950756	7.059339903	2.577025626
316	73.5	151	52	1	1.156	-0.5	1.2	1	47.1579	173.9162656	-60	1232	28053	61.40846847	27443.25	51.24507345	0.664037556	29.31378401	0.627776453	0.241442082	57.07889277	0.572031262	6625.955424	32.17045043	57.93962375	40.36087214	8.255983904	183.0096246	6.689351892	88.61308951	111.7641963	0.111657361	14.40616754	0.0852869	51.63715111	0.260039893	13.56385656	11369.6872	0.002481499	0.008400675	13.6659565	27.33191299	6.000083933	-129.8902373	0.057144542	0.987534503	0.023792682	4.290798793	2.241217724
317	79.4	147	40	1	0.471	-5.5	-3.6	1	59.8522	128.4302721	-71	839	15876	48.09365863	15502.5	40.89299933	0.733667771	24.62073635	0.627488962	0.264352915	42.95346319	0.602077049	4098.131058	25.65990569	45.79301257	30.88689042	3.291013004	64.17346939	6.191908547	44.35714286	97.15646259	0.062750628	2.794006276	0.075437318	74.56802721	1.071737173	17.44733676	5870.595238	0.005966553	0.024381101	8.118146243	16.23629249	4.900663779	-23.34938603	0.092741261	0.987142927	0.048636547	1.949044761	1.79420614
318	79.4	147	40	1	0.558	-5.4	-3.6	1	52.1233	158.375	-58	830	16848	48.92851929	16324.875	41.77272383	0.680460565	25.79266414	0.627533247	0.280154675	45.09988914	0.617452294	4573.490057	26.21377303	47.4341649	35.11409973	4.62567544	62.30288462	6.184393303	57.22435897	84.68910256	0.08368098	3.835417871	0.091705703	55.27564103	0.884083035	14.87983851	4502.725962	0.003584654	0.02947814	7.944861251	15.8897225	5.41373845	-47.70096854	0.087535236	0.98262277	0.034399149	2.675614157	1.963396524
319	79.4	147	40	1	0.569	-5.2	-3.4	1	38.618	153.3132372	-69	857	20601	51.96152423	20140.875	43.80692199	0.690450467	27.08688661	0.660046481	0.2574298	45.09988914	0.618324351	5184.861413	28.91460473	50.28916384	36.61966685	5.093400714	116.9593709	6.211262591	73.8938401	103.7365662	0.07876524	6.888312632	0.096846448	51.62123198	0.420548613	11.36611534	7314.961992	0.00307072	0.013109208	10.92476605	21.84953211	5.515982523	-71.9153725	0.066893096	0.987870808	0.03172895	2.887004512	1.990222039
320	79.4	147	40	1	0.555	-5.2	-3.3	1	44.9181	141.0117096	-96	885	23058	53.16013544	22669.875	46.86579417	0.687161401	26.90536927	0.651280441	0.248661754	49.65883607	0.574093958	5637.130882	30.52277511	51.7880295	39.11521443	3.378968787	48.33489461	6.055767172	84.26697892	129.3700234	0.062682665	2.285742604	0.098673277	54.38407494	1.153739617	11.96646173	3317.545667	0.003926587	0.032040041	7.04278073	14.08556146	5.168404247	-12.43013115	0.077608696	0.982475334	0.036549996	2.239776727	1.844716008
321	56.3	156	64	1	0.952	-1.5	-0.6	2	145.481	221.3046595	-14	1033	22599	51.4392846	22190.625	44.12317707	0.715532594	27.59615625	0.69571233	0.240509106	48.83646179	0.625434479	5337.047387	30.69703833	51	39.11521443	4.106570516	70.32377539	6.405175103	63.09318996	121.692951	0.09589054	4.635125039	0.075380155	69.90083632	0.902790866	19.72299374	6118.235364	0.005180226	0.022188275	8.45686011	16.91372022	5.251834779	-28.75113151	0.088672869	0.983073141	0.037551879	2.600026817	1.982173676
322	56.3	156	64	1	1	-1.7	-0.8	2	121.529	201.724026	-39	1149	24948	53.7494186	24395.625	45.73444569	0.730970857	28.22023433	0.683868459	0.228111272	48.83646179	0.617045509	5564.917044	31.27634491	53.66563146	39.11521443	4.759819906	89.82251082	6.426778612	74.02813853	124.5454545	0.07345851	4.948209325	0.080117033	74.11038961	0.763738156	21.40656097	8247.658009	0.002327922	0.017060647	9.562664281	19.12532856	5.390974825	-34.31314448	0.11984207	0.986745189	0.037316919	2.740768346	2.015816007
323	56.3	156	64	1	1.126	-0.7	0.2	2	117.009	206.5487042	-31	998	30213	57.62811814	29794.5	48.67419137	0.724417565	31.54462	0.663813598	0.215335906	52.39274759	0.648076919	6415.825648	32.31059012	55.15432893	39.11521443	5.637168064	85.32350313	6.477099942	94.37086685	144.1992851	0.080307287	4.648303392	0.084335002	68.88025022	0.744565302	20.9007963	7666.227882	0.003662936	0.02114675	9.282040264	18.56408053	5.576260448	-53.00519167	0.115177744	0.981736506	0.034407736	3.319418868	2.122345858
324	56.3	156	64	1	1.277	0.5	1.4	2	117.95	209.0053004	-38	1118	30564	59.77457654	30134.25	51.42419581	0.697186929	30.4528642	0.631634193	0.222902408	55.31726674	0.59218941	6716.996877	32.48128045	59.09314681	40.80441153	5.318608049	108.8833922	6.520355277	96.03180212	143.7756184	0.086271394	7.165262798	0.084833747	54.76855124	0.490321882	12.58742774	7131.512367	0.00294434	0.015144659	10.52346133	21.04692266	5.633595309	-43.15296456	0.069899129	0.983981879	0.02793414	3.359158395	2.114503676
325	61.4	161	55	1	0.912	-1.9	-0.6	2	122.087	203.0416667	-3	1063	21384	50.019996	20921.625	41.51391341	0.723982323	28.62698966	0.717384064	0.242413996	45.89117562	0.689575791	5071.694719	29.78141992	49.65883607	37.58989226	3.962106864	92.56439394	6.256836511	55.29545455	142.1060606	0.082570783	5.42223293	0.069817493	74.52777778	0.754129854	17.40319228	7983.511364	0.005525949	0.017931712	9.672077796	19.34415559	4.905334267	-52.89032042	0.121830167	0.986899133	0.055294172	2.3602401	1.89709112
326	61.4	161	55	1	0.963	-2	-0.7	2	126.909	202.8279817	-30	950	23544	51.8748494	23132.25	43.53281734	0.705958182	29.23529848	0.718496965	0.240417378	46.57252409	0.671569181	5561.394889	31.27819714	51	39.11521443	4.631549322	87.5	6.300850846	77.38302752	119.5114679	0.090315057	5.322221246	0.088742004	52.58256881	0.576410706	12.53921703	5398.816514	0.00420005	0.017295047	9.441311754	18.88262351	5.451651114	-27.83735228	0.071988055	0.986128527	0.03249646	2.857848331	2.015349567
327	61.4	161	55	1	0.907	-2.5	-1.2	2	93.2317	195.5565749	-27	958	26487	54.49770637	26010	44.62878613	0.691040435	30.00766596	0.753281166	0.236193104	50.28916384	0.672383647	6143.382639	33.61802404	52.39274759	43.26661531	5.557496615	108.8460754	6.378160397	88.18246687	122.5270133	0.089664824	7.302358309	0.089890384	50.06625892	0.464564816	11.79292802	6505.376147	0.003554335	0.016494235	10.52376694	21.04753388	5.723987434	-42.96615873	0.05594429	0.985379128	0.026621124	3.494748504	2.129365938
328	61.4	161	55	1	0.924	-2.3	-1	2	79.0263	221.3207729	2	1169	27945	55.80322571	27534.375	48.99778086	0.72880088	29.31198555	0.655418034	0.2197439	51.7880295	0.59823088	6050.510953	32.1140292	55.15432893	38.41874542	7.569838269	176.1932367	6.448437504	96.36038647	116.9169082	0.1192692	15.08811719	0.093101823	46.45120773	0.234736711	12.99029242	10054.89855	0.002675547	0.008496662	13.38907484	26.77814969	5.972900782	-86.98824293	0.062091091	0.985668917	0.023945386	4.923440893	2.329540078
329	60.4	160	56	1	1.215	0.6	1.8	2	156.288	268.6243523	15	1010	20844	49.83974318	20482.875	40.66435379	0.750002818	27.64761007	0.727617675	0.235662741	46.57252409	0.679897933	4827.050465	29.58810255	46.95742753	34.98571137	5.646661655	79.09067358	6.373081174	78.15544041	91.12435233	0.09927789	6.144249318	0.101237617	42.63471503	0.585831421	9.765584311	4163.15285	0.003313467	0.021657295	8.885212257	17.77042451	5.80253166	-29.73312853	0.050607714	0.97909501	0.02351992	3.81580221	2.188635464
330	60.4	160	56	1	1.271	0.5	1.7	2	142.6	276.7528846	42	1172	28080	56.36488268	27541.125	44.9384759	0.700049039	30.75854009	0.746367711	0.228750351	49.47726751	0.684458907	6300.042001	33.54062741	53.66563146	43.26661531	8.112787537	246.7855769	6.464045207	107.5692308	114.4	0.112320418	22.74925723	0.103431953	37.81923077	0.150311313	8.200517751	10565.88173	0.002073067	0.00620072	15.82372055	31.64744111	6.054772776	-148.0804973	0.048520364	0.990121119	0.021368573	4.536819495	2.290966583
331	60.4	160	56	1	1.284	0.5	1.8	2	144.075	267.9489982	46	1178	29646	54.49770637	29143.125	45.98230876	0.739904138	31.14776216	0.716264412	0.212387993	51.7880295	0.677385782	6189.649841	32.93549137	52.39274759	40.2492236	7.040328333	221.2440801	6.403276612	117.8542805	118.3479053	0.107697063	18.91792416	0.10733541	35.6867031	0.156156734	7.416853295	8916.672131	0.001770058	0.006249026	15.0151381	30.03027619	6.148181063	-49.19031737	0.042213535	0.988246912	0.018896525	4.939354141	2.330313727
332	60.4	160	56	1	1.299	0.6	1.8	2	129.845	270.8951111	-15	1084	30375	56.68333088	29911.5	48.74897813	0.743846073	30.38896065	0.676639386	0.209437761	52.39274759	0.623376362	6264.59758	32.98547865	56.36488268	39.11521443	8.650014025	149.4888889	6.527312317	118.1893333	115.6168889	0.131923984	14.63389741	0.105057185	36.81155556	0.250876869	9.484218469	6514.315556	0.00248162	0.011744146	12.25829918	24.51659836	6.411208399	-85.36578476	0.047714541	0.980867501	0.017341788	6.688112737	2.535642456
333	53.4	161	63	-1	0.678	-3.8	-3.8	1	88.9459	186.5946602	-21	822	22248	55.47972603	21755.25	46.74655828	0.697225327	25.44039495	0.675154618	0.248459883	51.7880295	0.544219636	5405.306877	31.56115469	55.15432893	36.61966685	4.755366905	90.49757282	6.296332648	73.68932039	111.8106796	0.069990339	4.526158409	0.089428787	62.59951456	0.64797852	15.41728721	7153.963592	0.002578687	0.017499706	9.567980119	19.13596024	5.389404826	-42.20342258	0.090659428	0.985693609	0.033953866	2.546645373	1.959833579
334	53.4	161	63	-1	0.77	-3.6	-3.7	1	68.6119	226.532972	-55	1132	29889	65.31462317	29305.125	50.82563011	0.688436975	30.0415145	0.648399708	0.227844602	61.18823416	0.591070183	6677.014544	32.95532371	64.62197769	40.80441153	12.11890009	290.9214092	6.844035658	98.47244806	107.5347787	0.106924332	23.54384571	0.088954334	50.93495935	0.168994553	13.65549607	17547.52123	0.001449179	0.006838363	17.10141285	34.20282571	6.387562339	-386.3535047	0.054330423	0.991387326	0.020441504	5.188453281	2.351934395
335	53.4	161	63	-1	0.907	-2.5	-2.6	1	84.754	195.5251736	-96	1138	31104	62.92853089	30672	52.45349448	0.676042639	29.85683598	0.644039575	0.228522695	54.74486277	0.569205851	7009.248109	33.78212627	61.77378085	40.80441153	7.718152458	269.2196181	6.645996985	101.6510417	137.7135417	0.090078824	19.48777511	0.088238751	53.83506944	0.197589527	12.30420525	16322.57726	0.001456142	0.005647389	16.48406288	32.96812575	5.928051487	-193.7907641	0.059194078	0.991918579	0.025405258	4.1109337	2.193291329
336	53.4	161	63	-1	0.854	-2.8	-2.9	1	86.8304	198.4588138	-47	1072	32778	61.40846847	32365.125	52.47926079	0.702291023	31.50213258	0.631084336	0.216076687	52.39274759	0.60027775	6993.348969	33.11883943	60.74537019	40.36087214	6.586249386	154.5271829	6.546709043	117.8945634	137.2075783	0.084212458	10.71312731	0.09711249	51.97034596	0.321407918	12.59317029	9654.500824	0.001877638	0.009248661	12.49810972	24.99621944	5.954433808	-40.20205044	0.057809314	0.989026302	0.022310636	3.719097496	2.186586231
337	64.7	171	56	-1	0.851	-2.4	-2.2	2	163.082	241.7110423	-20	1176	26163	56.60388679	25686	47.23854875	0.68600355	29.57511724	0.668338567	0.238923537	50.28916384	0.626080141	6136.989973	31.57134398	55.15432893	41.78516483	5.032249476	122.4045408	6.463807692	75.9370485	132.3374613	0.087263511	7.688674941	0.078366407	70.64293086	0.581263259	19.06711354	10542.54902	0.001953283	0.014341672	11.17323705	22.34647411	5.360029781	-57.4343607	0.091170207	0.98961446	0.035136896	2.438028384	1.936851677
338	64.7	171	56	-1	0.914	-2.4	-2.3	2	138.403	262.4652893	0	1278	32670	61.04096985	32105.25	50.19828323	0.685213695	32.50083308	0.672446923	0.22205782	55.31726674	0.647449096	7129.221814	33.75568109	60.74537019	42.63801121	6.878502835	141.7454545	6.632530271	106.9454545	138.0429752	0.086674767	9.568910779	0.088384673	57.04793388	0.385300488	14.76569633	9760.213223	0.001825127	0.011317696	12.01011762	24.02023524	5.918805293	-77.58763072	0.054832771	0.989471472	0.025034475	3.576278871	2.154931628
339	64.7	171	56	-1	1.104	-1.6	-1.5	2	144.011	264.6557093	-19	1157	31212	64.41273166	30685.5	52.88487584	0.682292373	30.31895328	0.623592465	0.226396238	58.94064811	0.57330102	6947.081767	32.97861008	61.84658438	40.80441153	8.230142719	121.0380623	6.732790882	96.10726644	118.266436	0.112229378	8.844369783	0.083137774	54.70242215	0.436071475	14.58400582	8419.377163	0.00340807	0.014422094	11.06429214	22.12858429	6.119682008	-97.55987469	0.054567495	0.984311807	0.021675702	4.277455777	2.27130783
340	64.7	171	56	-1	1.094	-1	-0.9	2	130.821	259.241573	-18	1131	33642	61.04096985	33197.625	53.75157638	0.690075252	31.74681062	0.613693414	0.218047946	54.74486277	0.590621015	7238.673941	32.98698841	60.74537019	43.26661531	6.134947402	81.5152488	6.500833803	113.6404494	143.0304976	0.099834879	5.617618865	0.091204213	54.15890851	0.632305851	15.03117263	5909.919743	0.00660798	0.023149029	9.072816139	18.14563228	5.840538632	-42.90952468	0.065309906	0.983086627	0.02460194	3.529848518	2.156607362
341	47.1	153	49	1	0.99	-1.2	-1.1	3	173.789	228.7302205	-53	867	20817	48.74423043	20486.25	41.44348137	0.77767567	26.7117954	0.703032934	0.227264424	43.68065934	0.64453551	4655.795805	29.13613229	48.37354649	34.98571137	3.811042643	67.33463035	6.304798626	61.78339818	116.846952	0.070821613	3.62332974	0.080134109	64.27107652	0.937506882	14.57863438	5082.639429	0.004580284	0.024478039	8.243042954	16.48608591	5.240649473	-22.65931455	0.079160685	0.983873537	0.038196788	2.4661735	1.943756274
342	47.1	153	49	1	0.99	-1.8	-1.6	3	160.525	230.4433375	-32	1095	21681	51.0881591	21299.625	43.91981239	0.751975757	27.69183972	0.638871674	0.23200088	45.89117562	0.630509062	4941.531744	28.05912407	51	34.98571137	4.268370944	84.82067248	6.407617035	59.92154421	117.0672478	0.083036812	5.337848213	0.074622097	68.07845579	0.775778444	15.78196334	6707.727273	0.003770079	0.017867447	9.23361483	18.46722966	5.345315407	-32.10186894	0.077078923	0.987442226	0.036670355	2.603064183	1.967177573
343	47.1	153	49	1	1.136	-0.6	-0.5	3	153.342	235.8045603	-37	1028	24867	52.73518749	24489	46.12000905	0.74613617	27.55791392	0.679165506	0.223190487	48.83646179	0.597526204	5465.711846	31.3231193	52.39274759	39.11521443	6.580231326	105.5190011	6.556827946	80.08794788	111.9880565	0.098602443	7.479938648	0.086957598	53.82953312	0.503032154	14.15731614	6834.279045	0.004318545	0.018510621	10.25982751	20.51965502	5.835178034	-76.91110562	0.062226092	0.985794032	0.026908507	3.853799788	2.208696554
344	47.1	153	49	1	1.122	-0.8	-0.6	3	150.703	244.4587156	8	988	26487	56.68333088	26075.25	48.71034342	0.74514987	28.57639894	0.616556262	0.218858962	51.35172831	0.586659771	5706.802137	30.03266724	56.36488268	36.61966685	6.403665568	106.4444444	6.728283377	80.37410805	115.9867482	0.102510195	7.725076079	0.081930793	68.49439348	0.593763877	22.85961713	8959.259939	0.00362356	0.016349124	10.35473916	20.70947831	5.862322185	-48.12644527	0.099552345	0.98617561	0.028234604	3.769260566	2.196233171
345	49.9	166	74	-1	0.903	-1.9	-2	2	161.847	238.5823799	44	1261	23598	53.16013544	23205.375	44.13569549	0.726417608	27.01807453	0.720139059	0.233400383	47.4341649	0.612159256	5416.143421	31.7838382	49.65883607	38.41874542	4.535114338	88.08810069	6.488003215	51.07551487	141.7414188	0.075461205	4.01944266	0.058438804	112.5217391	1.110091484	34.17696066	12294.5206	0.005066782	0.018718659	9.445084013	18.89016803	4.926035376	-49.26892259	0.176423339	0.987725553	0.061090619	2.2122529	1.889706026
346	49.9	166	74	-1	0.889	-2.6	-2.8	2	150.871	228.5300601	6	816	26946	53.41348144	26538.75	46.9565606	0.74301474	28.7573619	0.676911383	0.218202576	51.7880295	0.612424793	5790.823618	31.78543039	52.39274759	39	5.325995679	204.8486974	6.513224805	76.70140281	137.6412826	0.064208237	10.19848924	0.076855113	87.09218437	0.381704277	24.59032695	21016.94289	0.001547359	0.006626709	14.44752979	28.89505957	5.274223264	-63.87306742	0.126236831	0.992964416	0.041427306	2.663030175	1.965678513
347	49.9	166	74	-1	0.855	-2.9	-3.1	2	144.608	241.7773109	-4	1011	32130	58.63446086	31446	49.40220048	0.702571452	29.9534273	0.708716675	0.218074636	54.33231083	0.606317674	6857.574998	35.01216324	57.93962375	44.59820624	5.046988207	85.89579832	6.540142588	87.68739496	156.4537815	0.085076665	4.951021087	0.073686887	78.28403361	0.83956527	22.29842808	8403.810084	0.004623275	0.018719789	9.339571648	18.6791433	5.460704221	-32.44310778	0.112655198	0.986794821	0.035874014	2.739380188	2.013857369
348	49.9	166	74	-1	0.885	-2.6	-2.8	2	130.899	234.2307692	-26	1140	33696	59.16924877	33252.75	51.27374528	0.749943876	29.26329064	0.687527082	0.20053007	54.33231083	0.570726607	6668.176285	35.25208846	59.09314681	41.67733197	6.096014521	152.1610577	6.542726444	96.41826923	158.088141	0.093720837	9.499184489	0.077258229	68.63942308	0.402596033	19.05435363	12763.6242	0.003459529	0.010375393	12.4491191	24.8982382	5.657054663	-68.83531577	0.079716099	0.988201068	0.030402319	3.622448295	2.160348204
349	70.5	147	59	1	0.803	-2.8	-1.1	1	102.933	165.9146184	-63	853	20871	50.73460358	20467.125	42.24546265	0.737637665	26.69491506	0.696278061	0.239674645	46.57252409	0.631900171	4905.450916	29.41458882	48.46648326	39.11521443	3.587581523	79.65847348	6.318793284	57.56662354	124.8421734	0.072175673	4.017460794	0.074471699	70.96895213	0.854256109	16.00197815	6645.73868	0.003424388	0.019830801	9.013055516	18.02611103	5.005954313	-34.42189009	0.082511858	0.986121443	0.044136247	2.117453338	1.848743595
350	70.5	147	59	1	0.821	-3.2	-1.5	1	90.0264	208.3650602	-50	969	22410	54.08326913	22030.875	44.18507045	0.753935466	27.11829505	0.671649402	0.228808789	49.65883607	0.613743393	5040.857825	29.67687616	51	34.98571137	7.260653215	125.2578313	6.539748944	79.08433735	89.75421687	0.09078096	8.538045862	0.095282334	53.05783133	0.394407751	14.82670344	8549.840964	0.002353449	0.014226674	11.30753979	22.61507959	5.99649011	-88.00726036	0.055820852	0.985329919	0.022187846	3.968962357	2.219590177
351	70.5	147	59	1	0.93	-2.3	-0.6	1	71.1694	195.1648241	-55	986	26865	59.01694672	26358.75	48.33031917	0.690178559	28.72925172	0.669559903	0.235440438	54.08326913	0.594435382	6205.915651	32.36004383	55.15432893	39.11521443	7.939773238	156.3386935	6.637598843	87.18492462	110.2462312	0.096249826	11.53109508	0.08762304	61.61708543	0.367460564	19.58238832	11881.31156	0.001749143	0.011269915	12.63070598	25.26141196	5.983305609	-129.1658676	0.089381669	0.987932533	0.027430209	4.136101645	2.240769173
352	70.5	147	59	1	1.081	-1.1	0.6	1	79.3618	219.9498726	-65	1032	31779	59.16924877	31284	50.53515598	0.672515183	29.09809649	0.724354388	0.228213468	57.31491952	0.575799083	7139.430147	36.60536197	57.93962375	45.69463864	8.296436442	87.63806287	6.693703018	122.6907392	115.1104503	0.102205373	6.812465628	0.10424022	48.22514868	0.593316749	14.67969558	5640.474087	0.005323675	0.024815561	9.37709913	18.75419826	6.283833841	-73.01438782	0.058478127	0.980310072	0.018742017	4.766618823	2.334753591
353	62.2	158	70	1	0.726	-3.4	-2	1	139.039	169.1630847	-59	828	21357	51.35172831	20875.5	43.03488422	0.734302859	26.14797318	0.705554086	0.239182799	45.89117562	0.607599478	4993.060514	30.36343841	51	34.98571137	2.528755068	45.34766119	6.188856258	61.59418458	143.1567636	0.070344819	2.285477834	0.077868754	72.80530973	1.65781382	14.82603755	3691.689001	0.006720244	0.032763655	6.755605399	13.5112108	4.765433794	-7.281642394	0.101082192	0.986124004	0.050906707	1.765813657	1.744041764
354	62.2	158	70	1	0.859	-2.9	-1.5	1	138.216	183.6505771	-31	872	25731	55.39855594	25238.25	45.21597688	0.72622532	29.15632445	0.710379316	0.227017668	48.83646179	0.6448235	5729.528662	32.12049474	53.66563146	39.11521443	4.280367184	73.39874082	6.266367176	81.21825813	139.0020986	0.09184845	4.904100118	0.085223776	54.23609654	0.726197549	11.9792757	4634.16894	0.006102156	0.022294082	8.59986256	17.19972512	5.368546861	-30.25393052	0.07723807	0.984003595	0.035211634	2.879208266	2.012257185
355	62.2	158	70	1	0.898	-2.5	-1.2	1	82.6555	178.9322866	-9	1039	27513	55.88380803	27081	48.04659544	0.732720927	29.81835445	0.655878681	0.219781245	51.7880295	0.620613264	5951.895903	31.51273766	55.15432893	38.41874542	4.754899308	111.0127576	6.344960667	80.27576055	146.4759568	0.080593364	6.456175826	0.07877896	61.18253189	0.521148428	14.03321773	7908.058881	0.002612527	0.013229554	10.62335111	21.24670222	5.414851209	-50.51447349	0.073447412	0.98445634	0.035117842	3.263530932	2.084707712
356	62.2	158	70	1	1.105	-1.6	-0.2	1	76.0439	167.0186833	-70	1094	30348	59.77457654	29936.25	51.15834508	0.709594698	31.03698139	0.613209925	0.219486576	57.31491952	0.606684625	6570.605016	31.37080497	59.09314681	38.41874542	4.846059289	96.70907473	6.563680792	81.56227758	161.6298932	0.095886941	6.142332522	0.072564304	69.35943061	0.684924872	17.96430833	7760.564947	0.004582651	0.016293762	9.917105673	19.83421135	5.501355891	-47.92034991	0.086862471	0.984727545	0.036399788	3.213327082	2.08463424
357	72	169	78	-1	0.973	-1.4	-1.1	2	81.0113	253.6590389	-65	1183	35397	74.57881737	34306.875	60.59118058	0.587451016	31.80890496	0.553763513	0.253348738	66.61080993	0.524975824	8691.603484	33.55318502	68.47627326	45	17.16221656	403.9099924	6.852686297	104.7330282	135.9122807	0.136508784	37.99693775	0.079887893	57.24408848	0.145835431	17.46080719	27748.77651	0.001300202	0.005897486	20.15468035	40.3093607	6.26066137	-789.9634658	0.079850272	0.990886211	0.027548451	6.608419591	2.420281709
358	72	169	78	-1	1.037	-1.4	-1.2	2	103.417	270.8419944	-58	1164	38448	75.95393341	37413	62.21218897	0.588260158	32.25173828	0.565930302	0.245795453	64.13267498	0.518415102	9195.945284	35.20776289	75.71657678	54.08326913	14.57560401	320.2851124	6.918627669	136.7696629	130.9522472	0.149849828	35.48941997	0.096046112	45.15730337	0.132371533	14.58199525	17298.94382	0.001849101	0.005157682	17.97911922	35.95823843	6.651294445	-442.1719321	0.061491036	0.989031491	0.018726291	7.322830354	2.556374257
359	72	169	78	-1	1.167	-0.4	-0.2	2	96.4822	270.1232459	-56	1341	44253	81	43115.625	64.19028837	0.585214533	33.81128247	0.591110373	0.235662669	66.61080993	0.52673517	10160.74328	37.94354532	80.77747211	51.0881591	17.43126305	432.9542404	6.950072847	155.6369738	137.8102502	0.160022564	50.59283141	0.094958495	43.71751068	0.093287462	13.91883472	22759.02135	0.001342335	0.003864257	20.90949193	41.81898385	6.796056287	-682.9592397	0.058496475	0.990432657	0.017386242	7.928157411	2.605592681
360	72	169	78	-1	1.326	0.8	1.1	2	74.494	279.3642496	-68	1124	48033	79.3158244	47154.375	66.57506605	0.585520368	34.96580225	0.566326511	0.228613279	70.61161378	0.525208675	10780.11629	37.70322488	74.09453421	51.0881591	17.27932746	443.7633502	6.94388378	175.7903316	148.2388983	0.164504402	59.27560066	0.098814127	42.67060146	0.089427067	14.00387697	22633.51152	0.001241848	0.003545419	21.05770215	42.11540429	6.864993695	-572.0473236	0.05279416	0.991321248	0.016905027	8.221875901	2.629099844
361	60.6	162	43	1	0.767	-3	-1.8	1	153.217	214.9446494	-13	819	21951	50.73460358	21575.25	40.78261714	0.73613084	28.22820711	0.751680273	0.23598107	43.68065934	0.692162718	5091.350586	30.65548878	48.46648326	38.41874542	3.239292614	71.60147601	6.326734134	59.31734317	132.7220172	0.065087162	3.815210389	0.072961062	85.76752768	1.149243611	23.6622716	7261.554736	0.002442752	0.020492149	8.50869203	17.01738406	5.000760892	-12.64657542	0.13069644	0.988165459	0.046601302	2.107258653	1.857338097
362	60.6	162	43	1	0.802	-3.4	-2.1	1	114.545	217.8766234	-7	1037	24948	52.39274759	24539.625	42.14201196	0.718412986	29.69728121	0.777297183	0.23164378	43.68065934	0.704695382	5684.451498	32.7568672	51.6139516	40.80441153	4.376735818	105.6796537	6.359122624	73.76406926	132.5151515	0.076620484	6.614583568	0.079831244	74.4978355	0.639944643	22.51435974	9718.28355	0.002334355	0.013232243	10.33375608	20.66751216	5.346081924	-18.67645494	0.113379861	0.988163436	0.03683417	2.797967923	2.025225808
363	60.6	162	43	1	0.924	-2.3	-1.1	1	133.178	227.2304527	-60	987	26244	53.16013544	25830	44.37718735	0.746710512	29.5099065	0.731162739	0.219090589	49.47726751	0.664979199	5659.109926	32.44694583	52.39274759	40.36087214	6.148710181	103.2685185	6.526225773	89.23045267	113.7942387	0.093037864	7.147857896	0.091800877	48.79423868	0.475507024	11.42340683	6078.486626	0.004048822	0.016945274	10.19348993	20.38697986	5.909313324	-32.49047324	0.045845562	0.983758849	0.022435065	3.902816824	2.196939899
364	60.6	162	43	1	0.977	-1.9	-0.6	1	128.518	230.5831622	-103	890	26298	57.07889277	25869.375	47.11943918	0.711431363	28.68785791	0.686826539	0.229838338	49.47726751	0.608832754	5945.77415	32.36288132	56.36488268	40.80441153	5.414974132	67.52361396	6.413770463	96.62833676	115.2258727	0.081650558	4.063722078	0.099207738	47.74743326	0.742909075	10.55496713	4123.924025	0.005156498	0.025193843	8.249548192	16.49909638	5.762988489	-9.250803976	0.047926117	0.982285807	0.023461083	3.180168175	2.069509514
365	53.2	160	60	-1	1.103	-0.3	-0.3	2	176.946	273.5385385	-7	1137	26973	58.01723882	26494.875	48.55142291	0.6532413	27.86126601	0.704493844	0.248326575	49.47726751	0.573850659	6579.38156	34.20417857	54.08326913	41.67733197	8.405378351	121.2242242	6.604935147	89.56456456	110.047047	0.114554993	10.02901848	0.089654219	51.26026026	0.40793223	14.18325433	7760.023023	0.004162439	0.01589382	11.03140501	22.06281002	6.049275274	-120.0176863	0.072525677	0.984164029	0.024356354	4.337643252	2.273409004
366	53.2	160	60	-1	1.059	-1.2	-1.3	2	133.174	239.1952715	-22	1062	30834	57.93962375	30306.375	47.20866437	0.70313139	31.68408371	0.71745843	0.220598713	51.26402247	0.671149759	6685.547307	33.87025421	56.92099788	44.29446918	6.589300885	123.0288967	6.607942872	94.75656743	137.7513135	0.096865247	8.458797846	0.082974227	61.0385289	0.452722411	17.46928147	9320.925569	0.002896872	0.012637216	11.1887326	22.37746519	5.76790073	-77.95680255	0.07580173	0.987198363	0.029098158	3.45894462	2.143448101
367	53.2	160	60	-1	1.142	-0.6	-0.7	2	127.842	239.1311173	0	1125	29241	60.14981297	28725.75	49.42025791	0.692984065	30.99367012	0.643638604	0.22786122	51.35172831	0.62714505	6545.484426	31.8087858	59.16924877	40.36087214	6.600232418	84.1800554	6.557528144	100.3277932	120.1948292	0.094451446	5.799189942	0.092638775	49.73684211	0.632706558	12.27068717	5296.802401	0.003703123	0.020774287	9.225205631	18.45041126	5.91656167	-60.52591767	0.055988604	0.982757848	0.023653995	3.613805557	2.168994911
368	53.2	160	60	-1	1.146	-0.6	-0.7	2	131.495	246.9950083	-40	1240	32454	59.39696962	31975.875	50.42644108	0.709889073	31.55206399	0.662569462	0.214627889	54.08326913	0.625704756	6862.914548	33.41101992	56.60388679	43.26661531	6.876119529	81.80948419	6.575763943	117.8735441	130.3227953	0.094989312	5.980251442	0.098064513	45.76705491	0.613807843	10.97472322	4676.326955	0.005096796	0.02411797	9.032472014	18.06494403	6.059539433	-53.24311612	0.062098365	0.983249859	0.021488799	4.013187854	2.223952839
369	75.2	154	63	1	0.703	-3.6	-1.8	1	69.8469	148.8984652	-53	1151	22869	52.64978632	22441.5	44.47400892	0.719796283	27.15070263	0.692407226	0.238190205	47.4341649	0.610484714	5345.345478	30.79412515	50.28916384	39	5.413729128	81.12632822	6.277547743	76.71192444	113.9940968	0.074899747	4.203408808	0.090568978	56.88429752	0.709989819	14.24200979	5718.698937	0.00443526	0.023025226	9.016105147	18.03221029	5.458707123	-66.30095948	0.089062826	0.984136384	0.035948968	2.852038275	2.01036976
370	75.2	154	63	1	0.754	-3.8	-2	1	48.6239	164.6933333	-99	1009	28350	59.01694672	27686.25	47.78380109	0.640688049	30.62408367	0.695484774	0.249507032	52.39274759	0.640888397	6907.914051	33.23290611	56.04462508	44.59820624	5.618282086	119.64	6.488515127	94.15047619	127.5257143	0.089333143	8.310640351	0.08966712	51.12190476	0.416293754	11.80303311	7190.817143	0.002458103	0.011744622	11.07532384	22.15064768	5.652003556	-46.20588682	0.068489288	0.989372272	0.028238221	3.204225521	2.076605271
371	75.2	154	63	1	0.839	-3	-1.3	1	50.1721	173.6541284	-71	1140	29430	60.67124525	28485	51.35930329	0.625654609	30.68563664	0.64101843	0.253091408	55.31726674	0.597469877	7209.308752	32.92225994	59.16924877	43.68065934	7.897331874	184.8605505	6.673382446	95.25504587	122.2293578	0.095834949	12.94360382	0.08738995	54.40550459	0.274313283	14.47238111	11875.14679	0.002212839	0.008320163	13.75799816	27.51599632	5.912605424	-124.9800388	0.072699896	0.99009069	0.027238804	3.727461476	2.176723249
372	75.2	154	63	1	0.993	-1.8	0	1	43.3627	184.8274068	-95	1171	31131	68.80406965	30564	55.36100836	0.620587061	31.06838474	0.591156104	0.249236328	60.74537019	0.56119615	7617.659138	32.72699803	66.40783086	42.95346319	9.273055922	184.4622723	6.540466673	116.2385082	118.1066782	0.117790035	15.51880345	0.100813971	40.8057242	0.20966245	10.56049417	9280.512576	0.002328386	0.008808811	13.77270572	27.54541145	6.109984057	-147.730564	0.051999663	0.98656881	0.02152623	4.576894777	2.305083361
373	81	147	48	1	0.865	-2.2	-0.4	1	98.0709	187.1515152	-34	914	19602	51.6139516	19080	42.794924	0.655546931	27.28064146	0.680609989	0.276071058	48.46648326	0.637473768	5267.435782	29.12665277	48.46648326	39	4.544263066	74.26446281	6.132902852	65.4214876	101.9118457	0.081367863	4.123420373	0.090112242	53.1184573	0.671683393	12.16550934	5005.534435	0.003378775	0.022419962	8.780182275	17.56036455	5.229210111	-38.52323196	0.078006584	0.983843638	0.03709548	2.45543264	1.925821639
374	81	147	48	1	0.776	-3.6	-1.7	1	62.8259	186.7716535	-116	964	24003	56.36488268	23350.5	44.17861543	0.652412143	30.20804916	0.700321831	0.25933633	48.37354649	0.683770844	6055.632974	30.93924886	56.36488268	40.2492236	7.343094768	75.53093363	6.437648487	94.15635546	89.92688414	0.1062531	5.0495707	0.105912661	40.8920135	0.561806973	10.5243515	4336.347582	0.007178711	0.029426669	8.827348981	17.65469796	6.014871452	-41.36634748	0.040312149	0.978544346	0.019474728	3.876059722	2.183026457
375	81	147	48	1	0.875	-2.7	-0.9	1	87.8398	187.637234	-37	1173	25380	57.15767665	24829.875	45.78534214	0.688903062	29.2782209	0.691704475	0.240621538	51.35172831	0.63946712	5974.60271	31.66992604	53.66563146	41.67733197	7.156287913	151.9744681	6.445552642	87.95319149	108.987234	0.094332176	10.23042571	0.093567225	45.95957447	0.295740855	10.29072431	8326.208511	0.002071427	0.010997283	12.46577571	24.93155142	5.836682865	-105.8202562	0.056533948	0.985137801	0.025651135	4.045761769	2.22591218
376	81	147	48	1	1.008	-1.6	0.2	1	72.0117	193.7037037	-74	1282	24786	59.77457654	24298.875	48.87674237	0.678778885	29.02697572	0.613703011	0.245976572	54.08326913	0.593881145	5976.953975	29.99580397	57.93962375	36.61966685	8.377613548	181.3660131	6.528954603	84.60130719	98.52287582	0.104621394	13.09378187	0.092158287	47.26797386	0.246127918	11.78895107	10375.43573	0.00235009	0.009854583	13.64197466	27.28394932	5.996604286	-126.2317812	0.052794855	0.986833403	0.023560291	4.526072771	2.284071291
377	74.3	175	72	-1	1.104	-0.3	0.1	3	122.664	211.5823129	-53	1025	39690	58.94064811	39171.375	50.80745213	0.737745895	31.17172704	0.767377221	0.193013514	57.31491952	0.613526672	7560.604732	38.98848143	57.93962375	45	5.017485307	91.29251701	6.591298434	106.2517007	203.3088435	0.073023386	4.626178353	0.072280068	83.36326531	0.85398966	24.52288583	9282.338776	0.002546191	0.018152387	9.637150514	19.27430103	5.422884065	-47.67188113	0.120545576	0.986185932	0.038516418	2.870239089	2.033687602
378	74.3	175	72	-1	1.304	0.8	1	3	140.039	256.1435613	-33	957	43821	70.29224708	43260.75	56.30788383	0.687177355	31.31510428	0.717228403	0.20047056	67.08203933	0.556140671	8672.506775	40.38561358	69.0651866	48.37354649	6.300752924	103.4744301	6.53224838	157.3770795	181.2624769	0.091552295	7.810054153	0.096966777	45.10720887	0.433592381	10.38948282	5797.10228	0.002351552	0.014324937	10.19716577	20.39433155	6.025728461	-31.51409581	0.040981535	0.983055294	0.02012476	4.042029951	2.218778874
379	74.3	175	72	-1	1.502	2.3	2.5	3	152.434	286.1086226	-59	1088	48222	70.3562364	47688.75	58.27936607	0.670207353	31.24090877	0.733532979	0.198977036	61.18823416	0.536054368	9488.966117	42.74983698	69.7782201	49.65883607	11.6026818	161.3840985	6.787822265	196.8678611	148.1590146	0.118463204	14.13477724	0.110228366	35.61366181	0.227965047	8.487411734	7137.664054	0.002467253	0.010153968	12.71137209	25.42274418	6.795227812	-92.19182772	0.036256569	0.986397053	0.013232945	6.334353745	2.491011046
380	74.3	175	72	-1	1.625	3.2	3.4	3	162.591	366.3297693	-85	1331	47979	75.23961722	47227.5	63.79376328	0.618793804	28.99573442	0.679374212	0.216208709	69.26037828	0.454523027	10210.99678	43.33983762	70.03570518	50.28916384	16.114253	186.4924029	6.970256491	230.8593135	122.7771525	0.178005069	28.95645444	0.129915202	25.46370287	0.17667923	6.92575962	5609.866629	0.002776574	0.011005858	13.47620738	26.95241475	7.403759905	-104.8431487	0.021389184	0.982077533	0.008151756	10.20984777	2.786639272
381	51.7	161	76	-1	1.11	-0.2	-0.3	3	191.753	258.1260504	49	1230	25704	54.5802162	25284.375	44.12345751	0.718353131	30.29551536	0.713591476	0.229365835	50.28916384	0.686607919	5799.371779	31.48612317	52.39274759	39.11521443	4.915931078	169.0357143	6.449070497	71.71428571	134.7962185	0.098350139	12.31416557	0.075330132	70.59243697	0.375360262	21.00243627	14021.07983	0.002251588	0.008021842	13.12477819	26.24955637	5.346485616	-48.4774822	0.098423428	0.99069059	0.038278711	2.803896024	2.024093598
382	51.7	161	76	-1	1.22	0.1	0	3	178.94	255.6262815	1	991	28971	56.60388679	28534.5	45.73403578	0.725882057	31.45906531	0.716777832	0.218019149	50.28916384	0.687869872	6221.067419	32.78114299	55.15432893	40.80441153	6.225567149	120.4743709	6.484519815	97.81640261	128.3960857	0.096041569	8.781288524	0.091161605	52.19105312	0.426719348	12.58203693	7602.912395	0.002484765	0.013404098	11.0462444	22.0924888	5.740989148	-63.77242376	0.070565009	0.987351471	0.02681737	3.408979647	2.124984095
383	51.7	161	76	-1	1.376	1.3	1.1	3	173.124	303.3985828	16	1145	30483	61.04096985	30012.75	49.61931666	0.693118879	31.0260553	0.674104112	0.224512814	57	0.625281793	6738.246945	33.4485854	59.09314681	40.80441153	14.29800077	281.0372011	6.726231766	107.8768822	109.8751107	0.143705692	28.19800992	0.095550826	41.16297609	0.138530458	11.24818047	14001.04606	0.002432514	0.006419568	16.81116036	33.62232072	6.398071743	-410.5829091	0.061833583	0.98721758	0.021171188	6.613313599	2.502486248
384	51.7	161	76	-1	1.345	1	0.9	3	173.618	304.3243051	-124	1047	37881	63.71028174	37243.125	52.11848366	0.710650727	32.24777821	0.700163329	0.203772645	56.36488268	0.618739763	7589.130074	36.49145103	60.74537019	45.79301257	13.54617867	214.6885246	6.958563585	136.6535994	118.699216	0.141245461	23.12148617	0.097400997	43.27655025	0.241275754	13.05398522	11383.96864	0.002231099	0.009379584	14.59442576	29.18885152	6.758044112	-320.1922837	0.048383204	0.986322488	0.015406418	7.052935411	2.552497933
385	48.9	167	78	-1	1.311	1.4	1.3	3	201.966	247.5972073	32	935	25137	52.64978632	24716.25	44.25808506	0.752217371	28.60517488	0.703282622	0.220705542	46.57252409	0.646326538	5455.013363	31.12594209	51.26402247	38.41874542	4.099009992	69.2556391	6.509919543	65.00859291	141.5864662	0.078909182	3.799860813	0.06982663	78.89473684	1.076778073	21.17717802	6540.087003	0.00548725	0.023938815	8.31940844	16.63881688	5.237088323	-32.32828487	0.100567815	0.98618971	0.042444375	2.470478348	1.946759538
386	48.9	167	78	-1	1.469	2.1	2	3	185.927	252.9381166	22	880	30105	55.39855594	29727	46.17613238	0.751800038	30.90387581	0.72001345	0.207649753	48.46648326	0.669260811	6172.804222	33.2474364	54.08326913	42.63801121	5.78569929	104.2134529	6.596605646	85.32825112	144.6304933	0.093803877	7.012718834	0.076527579	76.50493274	0.647641409	25.03878542	9965.750673	0.004344084	0.01611529	10.24717174	20.49434349	5.647096433	-54.14439527	0.115458021	0.985361957	0.034681138	3.514870888	2.160292785
387	48.9	167	78	-1	1.468	2	1.8	3	194.557	263.948	-4	1099	33750	58.17215829	33304.5	50.23532389	0.730662793	31.46150838	0.687515763	0.205715094	52.39274759	0.626282583	6851.238355	34.53757704	57.70615219	42.63801121	5.87466304	102.4328	6.632427715	109.1728	147.4768	0.091596599	6.768805882	0.08733824	56.9856	0.549363961	14.60029184	7007.8104	0.002813936	0.014427645	10.18254963	20.36509926	5.834234086	-34.30106279	0.072561714	0.985444631	0.025520109	3.485175145	2.140716634
388	48.9	167	78	-1	1.968	5.8	5.7	3	184.713	349.8389013	13	1221	36369	68.80406965	35728.875	54.79228925	0.687888433	29.02459766	0.674464735	0.213448449	57.31491952	0.529720478	7626.272963	36.95546682	68.54195795	47.4341649	10.55477348	101.4335561	6.734478461	150.2100965	115.528582	0.113207548	8.814646626	0.111514548	37.58203415	0.506064268	9.634288631	5083.234595	0.005525567	0.024643026	9.801246519	19.60249304	6.662400773	-98.60933084	0.033857074	0.981940636	0.013728537	5.597966618	2.425904812
389	30.8	151	45	1	0.94	-1.6	-1.6	3	237.636	328.5609065	51	900	19062	46.7653718	18705.375	38.75635609	0.746438113	26.8432607	0.767372592	0.244062756	40.80441153	0.6926157	4565.285382	29.74056542	45.79301257	36.61966685	6.257806418	89.6203966	6.357210519	64.86402266	84.81586402	0.101049484	6.250771793	0.091875386	47.52691218	0.555375144	10.56877914	5051.747875	0.006729814	0.021830986	9.495402248	18.9908045	5.816978953	-53.44950096	0.058464777	0.984762808	0.025594955	3.654583788	2.171002999
390	30.8	151	45	1	0.976	-1.9	-1.9	3	221.946	348.9923469	32	1010	21168	49.29503018	20793.375	40.75635513	0.75508342	26.10544005	0.789660323	0.232906099	42.95346319	0.640524403	4842.903857	32.18367655	48.37354649	36.61966685	8.741331737	143.7040816	6.503807837	83.66836735	77.79336735	0.134682433	14.45369319	0.106719856	35.11734694	0.242417918	8.378950177	6163.428571	0.003761975	0.011748511	12.05342807	24.10685614	6.305545975	-79.59287534	0.043903242	0.985109575	0.017440254	5.108143414	2.36340159
391	30.8	151	45	1	1.014	-1.6	-1.6	3	231.256	346.4688602	20	1059	22977	50.73460358	22611.375	41.93576127	0.761280451	26.15546308	0.79785965	0.224645189	45.89117562	0.623703071	5079.536616	33.45885182	49.92995093	38.41874542	8.531730832	124.8977673	6.544764463	88.76498237	86.04582844	0.117452752	10.95883101	0.104306677	39.29847239	0.334730599	9.531254445	5810.79671	0.004177966	0.013937435	11.18611387	22.37222774	6.298718912	-59.02912875	0.048356835	0.983334504	0.017880796	5.138891321	2.375715869
392	30.8	151	45	1	0.988	-1.8	-1.8	3	236.602	333.4270588	18	1240	22950	51.7880295	22578.75	44.36518769	0.758208651	27.60822617	0.670055339	0.225663901	45.89117562	0.622294813	5095.208798	29.7271309	51	36.12478374	8.217738408	136.52	6.57433378	84.85882353	84.12470588	0.099779881	10.67767585	0.09983391	44.07529412	0.344757588	10.4625827	7007.943529	0.002248486	0.012402763	11.68653178	23.37306355	6.260399425	-31.35746669	0.05528084	0.987010546	0.018548934	4.962774256	2.337473309
393	33.1	164	58	-1	0.915	-1.8	-2.1	2	194.349	254.1775984	87	1002	26757	51.8748494	26384.625	44.54878784	0.779125512	28.30861054	0.734337504	0.208493758	47.4341649	0.63545187	5501.029619	32.71384568	49.65883607	38.41874542	2.671649284	37.87689203	6.36056464	68.13622603	176.9737639	0.04978046	1.490071113	0.068755021	90.7073663	2.573286335	19.52553812	4025.792129	0.006567658	0.048802187	6.15267551	12.30535102	4.80499206	-11.95511892	0.119198272	0.983701728	0.051871146	1.738602758	1.749356164
394	33.1	164	58	-1	0.999	-1.7	-2.1	2	185.094	251.7958215	7	849	28431	53.24471805	27952.875	46.70677698	0.746609338	29.74780284	0.694407707	0.2134266	49.47726751	0.636905494	5965.887078	32.43354588	52.39274759	40.2492236	3.481212725	82.62867996	6.373656323	87.19563153	159.645774	0.060048922	3.824606174	0.082806868	64.95441595	0.792448867	12.27135783	6069.511871	0.002617674	0.016103765	9.176153632	18.35230726	5.200280331	-12.87262296	0.069061179	0.987780748	0.036862397	2.163398664	1.858068298
395	33.1	164	58	-1	1.019	-1.6	-1.9	2	190.344	264.6258865	51	916	30456	58.24946352	30025.125	50.12661193	0.714178802	30.5586397	0.646332653	0.217862372	54.74486277	0.609629068	6541.344955	32.39846609	57.93962375	40.80441153	4.328969085	65.92641844	6.379396245	102.7624113	157.5656028	0.070895502	3.417427631	0.091101428	55.44503546	0.895347787	10.69273113	4307.992021	0.006174541	0.025265884	8.115589417	16.23117883	5.490351566	-8.882077343	0.0675528	0.985348131	0.030483819	2.619329059	1.961136281
396	33.1	164	58	-1	1.005	-1.7	-2	2	173.446	274.6162988	18	1047	31806	58.63446086	31385.25	51.2267469	0.729461007	29.26202472	0.667327589	0.210171349	54.74486277	0.571225512	6596.280333	34.1850215	57.93962375	41.67733197	6.979379311	99.37096774	6.708789336	110.3514431	126.533107	0.089489243	6.595237946	0.093676947	47.41765705	0.512884479	10.43308707	5437.651104	0.003381906	0.016474277	9.976364443	19.95272889	6.14931408	-29.19278853	0.04632485	0.984722703	0.019810606	4.177075914	2.236342755
[truncated: 1,000 more columns]
