# Supplementary material for: Radiomics analysis based on lumbar spine CT to detect osteoporosis
Source: Eur Radiol. 2022 Apr 30;32(11):8019–26. doi: 10.1007/s00330-022-08805-4 (PMC9059457; doi:10.1007/s00330-022-08805-4)
Supplement: Supplementary file 2 — (XLSX 1341 kb) [file 330_2022_8805_MOESM2_ESM.xlsx]

## Sheet: 36_V1a
Mean [hnsf'U]	Mean	Minimum	Maximum	VoxelVolume	Maximum3DDiameter	MeshVolume	MajorAxisLength	Sphericity	LeastAxisLength	Elongation	SurfaceVolumeRatio	Maximum2DDiameterSlice	Flatness	SurfaceArea	MinorAxisLength	Maximum2DDiameterColumn	Maximum2DDiameterRow	GrayLevelVariance	HighGrayLevelEmphasis	DependenceEntropy	DependenceNonUniformity	GrayLevelNonUniformity	SmallDependenceEmphasis	SmallDependenceHighGrayLevelEmphasis	DependenceNonUniformityNormalized	LargeDependenceEmphasis	LargeDependenceLowGrayLevelEmphasis	DependenceVariance	LargeDependenceHighGrayLevelEmphasis	SmallDependenceLowGrayLevelEmphasis	LowGrayLevelEmphasis	JointAverage	SumAverage	JointEntropy	ClusterShade	MaximumProbability	Idmn	JointEnergy	Contrast	DifferenceEntropy	InverseVariance	DifferenceVariance	Idn	Idm	Correlation	Autocorrelation	SumEntropy	MCC	SumSquares
81.0113	253.659	-65	1183	35397	74.5788	34306.9	60.5912	0.587451	31.8089	0.553764	0.253349	66.6108	0.524976	8691.6	33.5532	68.4763	45	17.1622	403.91	6.85269	104.733	135.912	0.136509	37.9969	0.0798879	57.2441	0.145835	17.4608	27748.8	0.0013002	0.00589749	20.1547	40.3094	6.26066	-789.963	0.0798503	0.990886	0.0275485	6.60842	2.42028	0.419726	3.72738	0.943993	0.493123	0.799369	419.613	4.45448	0.83682	16.6796
103.417	270.842	-58	1164	38448	75.9539	37413	62.2122	0.58826	32.2517	0.56593	0.245795	64.1327	0.518415	9195.95	35.2078	75.7166	54.0833	14.5756	320.285	6.91863	136.77	130.952	0.14985	35.4894	0.0960461	45.1573	0.132372	14.582	17298.9	0.0018491	0.00515768	17.9791	35.9582	6.65129	-442.172	0.061491	0.989031	0.0187263	7.32283	2.55637	0.394069	3.72118	0.934879	0.442718	0.73672	333.68	4.54791	0.767656	14.0649
96.4822	270.123	-56	1341	44253	81	43115.6	64.1903	0.585215	33.8113	0.59111	0.235663	66.6108	0.526735	10160.7	37.9435	80.7775	51.0882	17.4313	432.954	6.95007	155.637	137.81	0.160023	50.5928	0.0949585	43.7175	0.0932875	13.9188	22759	0.00134234	0.00386426	20.9095	41.819	6.79606	-682.959	0.0584965	0.990433	0.0173862	7.92816	2.60559	0.382323	4.00812	0.938762	0.431499	0.772182	450.771	4.68548	0.793242	17.5022
74.494	279.364	-68	1124	48033	79.3158	47154.4	66.5751	0.58552	34.9658	0.566327	0.228613	70.6116	0.525209	10780.1	37.7032	74.0945	51.0882	17.2793	443.763	6.94388	175.79	148.239	0.164504	59.2756	0.0988141	42.6706	0.0894271	14.0039	22633.5	0.00124185	0.00354542	21.0577	42.1154	6.86499	-572.047	0.0527942	0.991321	0.016905	8.22188	2.6291	0.39095	4.1925	0.941646	0.429294	0.765776	456.977	4.73315	0.791296	17.6379
153.217	214.945	-13	819	21951	50.7346	21575.2	40.7826	0.736131	28.2282	0.75168	0.235981	43.6807	0.692163	5091.35	30.6555	48.4665	38.4187	3.23929	71.6015	6.32673	59.3173	132.722	0.0650872	3.81521	0.0729611	85.7675	1.14924	23.6623	7261.55	0.00244275	0.0204921	8.50869	17.0174	5.00076	-12.6466	0.130696	0.988165	0.0466013	2.10726	1.85734	0.456384	1.01648	0.931128	0.584221	0.647569	74.3764	3.597	0.681868	3.02485
114.545	217.877	-7	1037	24948	52.3927	24539.6	42.142	0.718413	29.6973	0.777297	0.231644	43.6807	0.704695	5684.45	32.7569	51.614	40.8044	4.37674	105.68	6.35912	73.7641	132.515	0.0766205	6.61458	0.0798312	74.4978	0.639945	22.5144	9718.28	0.00233436	0.0132322	10.3338	20.6675	5.34608	-18.6765	0.11338	0.988163	0.0368342	2.79797	2.02523	0.43477	1.30444	0.930152	0.542669	0.660526	109.553	3.81198	0.692835	4.15677
133.178	227.23	-60	987	26244	53.1601	25830	44.3772	0.746711	29.5099	0.731163	0.219091	49.4773	0.664979	5659.11	32.4469	52.3927	40.3609	6.14871	103.269	6.52623	89.2305	113.794	0.0930379	7.14786	0.0918009	48.7942	0.475507	11.4234	6078.49	0.00404882	0.0169453	10.1935	20.387	5.90931	-32.4905	0.0458456	0.983759	0.0224351	3.90282	2.19694	0.442842	1.73933	0.917836	0.489341	0.656239	107.754	4.08819	0.67602	5.77873
128.518	230.583	-103	890	26298	57.0789	25869.4	47.1194	0.711431	28.6879	0.686827	0.229838	49.4773	0.608833	5945.77	32.3629	56.3649	40.8044	5.41497	67.5236	6.41377	96.6283	115.226	0.0816506	4.06372	0.0992077	47.7474	0.742909	10.555	4123.92	0.0051565	0.0251938	8.24955	16.4991	5.76299	-9.2508	0.0479261	0.982286	0.0234611	3.18017	2.06951	0.454773	1.29598	0.912013	0.496676	0.686863	71.5892	4.02138	0.700807	5.11093
176.946	273.539	-7	1137	26973	58.0172	26494.9	48.5514	0.653241	27.8613	0.704494	0.248327	49.4773	0.573851	6579.38	34.2042	54.0833	41.6773	8.40538	121.224	6.60494	89.5646	110.047	0.114555	10.029	0.0896542	51.2603	0.407932	14.1833	7760.02	0.00416244	0.0158938	11.0314	22.0628	6.04928	-120.018	0.0725257	0.984164	0.0243564	4.33764	2.27341	0.427087	2.03883	0.920208	0.48851	0.717332	127.287	4.20182	0.743341	7.74907
133.174	239.195	-22	1062	30834	57.9396	30306.4	47.2087	0.703131	31.6841	0.717458	0.220599	51.264	0.67115	6685.55	33.8703	56.921	44.2945	6.5893	123.029	6.60794	94.7566	137.751	0.0968652	8.4588	0.0829742	61.0385	0.452722	17.4693	9320.93	0.00289687	0.0126372	11.1887	22.3775	5.7679	-77.9568	0.0758017	0.987198	0.0290982	3.45894	2.14345	0.441976	1.60475	0.927226	0.512629	0.702682	129.363	4.03354	0.728579	5.88695
127.842	239.131	0	1125	29241	60.1498	28725.8	49.4203	0.692984	30.9937	0.643639	0.227861	51.3517	0.627145	6545.48	31.8088	59.1692	40.3609	6.60023	84.1801	6.55753	100.328	120.195	0.0944514	5.79919	0.0926388	49.7368	0.632707	12.2707	5296.8	0.00370312	0.0207743	9.22521	18.4504	5.91656	-60.5259	0.0559886	0.982758	0.023654	3.61381	2.16899	0.439218	1.58519	0.914659	0.491936	0.702231	89.4605	4.10404	0.71571	6.14102
131.495	246.995	-40	1240	32454	59.397	31975.9	50.4264	0.709889	31.5521	0.662569	0.214628	54.0833	0.625705	6862.91	33.411	56.6039	43.2666	6.87612	81.8095	6.57576	117.874	130.323	0.0949893	5.98025	0.0980645	45.7671	0.613808	10.9747	4676.33	0.0050968	0.024118	9.03247	18.0649	6.05954	-53.2431	0.0620984	0.98325	0.0214888	4.01319	2.22395	0.430321	1.71404	0.915099	0.473321	0.685764	86.0519	4.16643	0.700697	6.45723
69.8469	148.898	-53	1151	22869	52.6498	22441.5	44.474	0.719796	27.1507	0.692407	0.23819	47.4342	0.610485	5345.35	30.7941	50.2892	39	5.41373	81.1263	6.27755	76.7119	113.994	0.0748997	4.20341	0.090569	56.8843	0.70999	14.242	5718.7	0.00443526	0.0230252	9.01611	18.0322	5.45871	-66.301	0.0890628	0.984136	0.035949	2.85204	2.01037	0.467088	1.26077	0.918309	0.525496	0.711442	84.8688	3.86315	0.732464	4.99715
48.6239	164.693	-99	1009	28350	59.0169	27686.2	47.7838	0.640688	30.6241	0.695485	0.249507	52.3927	0.640888	6907.91	33.2329	56.0446	44.5982	5.61828	119.64	6.48852	94.1505	127.526	0.0893331	8.31064	0.0896671	51.1219	0.416294	11.803	7190.82	0.0024581	0.0117446	11.0753	22.1506	5.652	-46.2059	0.0684893	0.989372	0.0282382	3.20423	2.07661	0.453707	1.40264	0.931833	0.509015	0.681378	126.126	3.94539	0.714085	5.0563
50.1721	173.654	-71	1140	29430	60.6712	28485	51.3593	0.625655	30.6856	0.641018	0.253091	55.3173	0.59747	7209.31	32.9223	59.1692	43.6807	7.89733	184.861	6.67338	95.255	122.229	0.0958349	12.9436	0.0873899	54.4055	0.274313	14.4724	11875.1	0.00221284	0.00832016	13.758	27.516	5.91261	-124.98	0.0726999	0.990091	0.0272388	3.72746	2.17672	0.441105	1.73464	0.935536	0.505386	0.732884	194.493	4.14035	0.826373	7.05533
43.3627	184.827	-95	1171	31131	68.8041	30564	55.361	0.620587	31.0684	0.591156	0.249236	60.7454	0.561196	7617.66	32.727	66.4078	42.9535	9.27306	184.462	6.54047	116.239	118.107	0.11779	15.5188	0.100814	40.8057	0.209662	10.5605	9280.51	0.00232839	0.00880881	13.7727	27.5454	6.10998	-147.731	0.0519997	0.986569	0.0215262	4.57689	2.30508	0.422565	1.96369	0.923364	0.45805	0.709827	195.502	4.21279	0.747538	8.07376
98.0709	187.152	-34	914	19602	51.614	19080	42.7949	0.655547	27.2806	0.68061	0.276071	48.4665	0.637474	5267.44	29.1267	48.4665	39	4.54426	74.2645	6.1329	65.4215	101.912	0.0813679	4.12342	0.0901122	53.1185	0.671683	12.1655	5005.53	0.00337878	0.02242	8.78018	17.5604	5.22921	-38.5232	0.0780066	0.983844	0.0370955	2.45543	1.92582	0.471176	1.03353	0.916058	0.533049	0.675395	79.7556	3.72659	0.691229	3.87199
62.8259	186.772	-116	964	24003	56.3649	23350.5	44.1786	0.652412	30.208	0.700322	0.259336	48.3735	0.683771	6055.63	30.9392	56.3649	40.2492	7.34309	75.5309	6.43765	94.1564	89.9269	0.106253	5.04957	0.105913	40.892	0.561807	10.5244	4336.35	0.00717871	0.0294267	8.82735	17.6547	6.01487	-41.3663	0.0403121	0.978544	0.0194747	3.87606	2.18303	0.430838	1.52807	0.90296	0.464929	0.698703	82.5657	4.18536	0.712508	6.54862
87.8398	187.637	-37	1173	25380	57.1577	24829.9	45.7853	0.688903	29.2782	0.691704	0.240622	51.3517	0.639467	5974.6	31.6699	53.6656	41.6773	7.15629	151.974	6.44555	87.9532	108.987	0.0943322	10.2304	0.0935672	45.9596	0.295741	10.2907	8326.21	0.00207143	0.0109973	12.4658	24.9316	5.83668	-105.82	0.0565339	0.985138	0.0256511	4.04576	2.22591	0.435748	1.80909	0.921156	0.485036	0.682293	159.853	4.04546	0.709636	6.46183
72.0117	193.704	-74	1282	24786	59.7746	24298.9	48.8767	0.678779	29.027	0.613703	0.245977	54.0833	0.593881	5976.95	29.9958	57.9396	36.6197	8.37761	181.366	6.52895	84.6013	98.5229	0.104621	13.0938	0.0921583	47.268	0.246128	11.789	10375.4	0.00235009	0.00985458	13.642	27.2839	5.9966	-126.232	0.0527949	0.986833	0.0235603	4.52607	2.28407	0.424482	2.0901	0.926473	0.479925	0.685867	191.27	4.15031	0.718753	7.39984
122.664	211.582	-53	1025	39690	58.9406	39171.4	50.8075	0.737746	31.1717	0.767377	0.193014	57.3149	0.613527	7560.6	38.9885	57.9396	45	5.01749	91.2925	6.5913	106.252	203.309	0.0730234	4.62618	0.0722801	83.3633	0.85399	24.5229	9282.34	0.00254619	0.0181524	9.63715	19.2743	5.42288	-47.6719	0.120546	0.986186	0.0385164	2.87024	2.03369	0.432597	1.35301	0.926009	0.547169	0.667246	95.8419	3.834	0.68547	4.38997
140.039	256.144	-33	957	43821	70.2922	43260.8	56.3079	0.687177	31.3151	0.717228	0.200471	67.082	0.556141	8672.51	40.3856	69.0652	48.3735	6.30075	103.474	6.53225	157.377	181.262	0.0915523	7.81005	0.0969668	45.1072	0.433592	10.3895	5797.1	0.00235155	0.0143249	10.1972	20.3943	6.02573	-31.5141	0.0409815	0.983055	0.0201248	4.04203	2.21878	0.429583	1.65343	0.913928	0.46785	0.667151	108.097	4.1422	0.678847	6.11837
152.434	286.109	-59	1088	48222	70.3562	47688.8	58.2794	0.670207	31.2409	0.733533	0.198977	61.1882	0.536054	9488.97	42.7498	69.7782	49.6588	11.6027	161.384	6.78782	196.868	148.159	0.118463	14.1348	0.110228	35.6137	0.227965	8.48741	7137.66	0.00246725	0.010154	12.7114	25.4227	6.79523	-92.1918	0.0362566	0.986397	0.0132329	6.33435	2.49101	0.394669	2.71238	0.92317	0.418538	0.724626	169.996	4.62995	0.740822	11.5542
162.591	366.33	-85	1331	47979	75.2396	47227.5	63.7938	0.618794	28.9957	0.679374	0.216209	69.2604	0.454523	10211	43.3398	70.0357	50.2892	16.1143	186.492	6.97026	230.859	122.777	0.178005	28.9565	0.129915	25.4637	0.176679	6.92576	5609.87	0.00277657	0.0110059	13.4762	26.9524	7.40376	-104.843	0.0213892	0.982078	0.00815176	10.2098	2.78664	0.345707	4.24851	0.911913	0.354633	0.696044	193.324	4.90452	0.715455	16.7875
201.966	247.597	32	935	25137	52.6498	24716.2	44.2581	0.752217	28.6052	0.703283	0.220706	46.5725	0.646327	5455.01	31.1259	51.264	38.4187	4.09901	69.2556	6.50992	65.0086	141.586	0.0789092	3.79986	0.0698266	78.8947	1.07678	21.1772	6540.09	0.00548725	0.0239388	8.31941	16.6388	5.23709	-32.3283	0.100568	0.98619	0.0424444	2.47048	1.94676	0.454991	1.17927	0.925963	0.56466	0.655777	71.6393	3.7307	0.669745	3.65399
185.927	252.938	22	880	30105	55.3986	29727	46.1761	0.7518	30.9039	0.720013	0.20765	48.4665	0.669261	6172.8	33.2474	54.0833	42.638	5.7857	104.213	6.59661	85.3283	144.63	0.0938039	7.01272	0.0765276	76.5049	0.647641	25.0388	9965.75	0.00434408	0.0161153	10.2472	20.4943	5.6471	-54.1444	0.115458	0.985362	0.0346811	3.51487	2.16029	0.422419	1.7024	0.924336	0.525462	0.6516	108.408	3.94988	0.676404	5.14683
194.557	263.948	-4	1099	33750	58.1722	33304.5	50.2353	0.730663	31.4615	0.687516	0.205715	52.3927	0.626283	6851.24	34.5376	57.7062	42.638	5.87466	102.433	6.63243	109.173	147.477	0.0915966	6.76881	0.0873382	56.9856	0.549364	14.6003	7007.81	0.00281394	0.0144276	10.1825	20.3651	5.83423	-34.3011	0.0725617	0.985445	0.0255201	3.48518	2.14072	0.441947	1.57891	0.921996	0.504245	0.673348	107.357	4.05942	0.694169	5.40008
184.713	349.839	13	1221	36369	68.8041	35728.9	54.7923	0.687888	29.0246	0.674465	0.213448	57.3149	0.52972	7626.27	36.9555	68.542	47.4342	10.5548	101.434	6.73448	150.21	115.529	0.113208	8.81465	0.111515	37.582	0.506064	9.63429	5083.23	0.00552557	0.024643	9.80125	19.6025	6.6624	-98.6093	0.0338571	0.981941	0.0137285	5.59797	2.4259	0.402548	2.39531	0.912089	0.430448	0.750469	104.486	4.58305	0.768933	11.2098
237.636	328.561	51	900	19062	46.7654	18705.4	38.7564	0.746438	26.8433	0.767373	0.244063	40.8044	0.692616	4565.29	29.7406	45.793	36.6197	6.25781	89.6204	6.35721	64.864	84.8159	0.101049	6.25077	0.0918754	47.5269	0.555375	10.5688	5051.75	0.00672981	0.021831	9.4954	18.9908	5.81698	-53.4495	0.0584648	0.984763	0.025595	3.65458	2.171	0.443027	1.64821	0.920024	0.495569	0.665949	93.9265	4.04135	0.695686	5.5755
221.946	348.992	32	1010	21168	49.295	20793.4	40.7564	0.755083	26.1054	0.78966	0.232906	42.9535	0.640524	4842.9	32.1837	48.3735	36.6197	8.74133	143.704	6.50381	83.6684	77.7934	0.134682	14.4537	0.10672	35.1173	0.242418	8.37895	6163.43	0.00376197	0.0117485	12.0534	24.1069	6.30555	-79.5929	0.0439032	0.98511	0.0174403	5.10814	2.3634	0.415018	2.14449	0.918897	0.436261	0.676682	150.786	4.31584	0.695902	8.02978
231.256	346.469	20	1059	22977	50.7346	22611.4	41.9358	0.76128	26.1555	0.79786	0.224645	45.8912	0.623703	5079.54	33.4589	49.93	38.4187	8.53173	124.898	6.54476	88.765	86.0458	0.117453	10.9588	0.104307	39.2985	0.334731	9.53125	5810.8	0.00417797	0.0139374	11.1861	22.3722	6.29872	-59.0291	0.0483568	0.983335	0.0178808	5.13889	2.37572	0.409612	2.21528	0.915553	0.44475	0.681588	130.738	4.32283	0.704704	8.15291
236.602	333.427	18	1240	22950	51.788	22578.8	44.3652	0.758209	27.6082	0.670055	0.225664	45.8912	0.622295	5095.21	29.7271	51	36.1248	8.21774	136.52	6.57433	84.8588	84.1247	0.0997799	10.6777	0.0998339	44.0753	0.344758	10.4626	7007.94	0.00224849	0.0124028	11.6865	23.3731	6.2604	-31.3575	0.0552808	0.987011	0.0185489	4.96277	2.33747	0.419242	2.26592	0.926675	0.465616	0.68087	141.993	4.3241	0.705573	7.87666
194.349	254.178	87	1002	26757	51.8748	26384.6	44.5488	0.779126	28.3086	0.734338	0.208494	47.4342	0.635452	5501.03	32.7138	49.6588	38.4187	2.67165	37.8769	6.36056	68.1362	176.974	0.0497805	1.49007	0.068755	90.7074	2.57329	19.5255	4025.79	0.00656766	0.0488022	6.15268	12.3054	4.80499	-11.9551	0.119198	0.983702	0.0518711	1.7386	1.74936	0.47357	0.83469	0.920361	0.607565	0.633673	39.387	3.46228	0.646559	2.39651
185.094	251.796	7	849	28431	53.2447	27952.9	46.7068	0.746609	29.7478	0.694408	0.213427	49.4773	0.636905	5965.89	32.4335	52.3927	40.2492	3.48121	82.6287	6.37366	87.1956	159.646	0.0600489	3.82461	0.0828069	64.9544	0.792449	12.2714	6069.51	0.00261767	0.0161038	9.17615	18.3523	5.20028	-12.8726	0.0690612	0.987781	0.0368624	2.1634	1.85807	0.484989	0.96036	0.927436	0.560057	0.658654	86.3225	3.70237	0.67387	3.19549
190.344	264.626	51	916	30456	58.2495	30025.1	50.1266	0.714179	30.5586	0.646333	0.217862	54.7449	0.609629	6541.34	32.3985	57.9396	40.8044	4.32897	65.9264	6.3794	102.762	157.566	0.0708955	3.41743	0.0911014	55.445	0.895348	10.6927	4307.99	0.00617454	0.0252659	8.11559	16.2312	5.49035	-8.88208	0.0675528	0.985348	0.0304838	2.61933	1.96114	0.474971	1.13242	0.920452	0.530246	0.683031	68.7194	3.89786	0.705327	4.15816
173.446	274.616	18	1047	31806	58.6345	31385.2	51.2267	0.729461	29.262	0.667328	0.210171	54.7449	0.571226	6596.28	34.185	57.9396	41.6773	6.97938	99.371	6.70879	110.351	126.533	0.0894892	6.59524	0.0936769	47.4177	0.512884	10.4331	5437.65	0.00338191	0.0164743	9.97636	19.9527	6.14931	-29.1928	0.0463249	0.984723	0.0198106	4.17708	2.23634	0.430024	1.84939	0.919944	0.478972	0.685531	104.156	4.24801	0.699908	6.69977
[truncated: 991 more columns]

## Sheet: 36_V1b
Mean [hnsf'U]	Mean	Minimum	Maximum	VoxelVolume	Maximum3DDiameter	MeshVolume	MajorAxisLength	Sphericity	LeastAxisLength	Elongation	SurfaceVolumeRatio	Maximum2DDiameterSlice	Flatness	SurfaceArea	MinorAxisLength	Maximum2DDiameterColumn	Maximum2DDiameterRow	GrayLevelVariance	HighGrayLevelEmphasis	DependenceEntropy	DependenceNonUniformity	GrayLevelNonUniformity	SmallDependenceEmphasis	SmallDependenceHighGrayLevelEmphasis	DependenceNonUniformityNormalized	LargeDependenceEmphasis	LargeDependenceLowGrayLevelEmphasis	DependenceVariance	LargeDependenceHighGrayLevelEmphasis	SmallDependenceLowGrayLevelEmphasis	LowGrayLevelEmphasis	JointAverage	SumAverage	JointEntropy	ClusterShade	MaximumProbability	Idmn	JointEnergy	Contrast	DifferenceEntropy	InverseVariance	DifferenceVariance	Idn	Idm	Correlation	Autocorrelation	SumEntropy	MCC	SumSquares
75.7366	239.739	-50	1260	36396	70.6116	35713.1	58.8314	0.612287	32.2978	0.574421	0.239839	67.082	0.54899	8565.4	33.794	69.7782	44.2945	14.8908	408.448	6.75844	108.809	144.335	0.132414	37.5898	0.0807186	55.3932	0.122144	16.3214	27054.1	0.00160645	0.00422176	20.2983	40.5967	6.15725	-652.453	0.0765228	0.990737	0.0277573	6.21044	2.3958	0.423109	3.4451	0.942709	0.490312	0.78217	423.291	4.36386	0.806573	14.3536
131.855	265.08	-58	1164	42741	74.6391	41810.6	61.2374	0.599146	33.2124	0.617841	0.232553	64.1327	0.542355	9723.2	37.835	71.5612	55.8032	13.8058	322.726	6.92095	149.684	146.141	0.142547	34.3038	0.0945569	45.2312	0.131483	13.8981	17344.5	0.00171312	0.00496371	18.0497	36.0995	6.6277	-414.461	0.0577818	0.989503	0.0184049	6.99439	2.52575	0.403059	3.56221	0.936172	0.447252	0.736434	335.725	4.53851	0.764774	13.4061
91.0979	272.227	-58	1143	41121	80.8332	40124.2	65.1182	0.604825	31.0445	0.566609	0.233553	69.2604	0.476741	9371.13	36.8966	80.7775	49.6588	17.327	388.705	7.0077	149.381	121.654	0.17488	49.9746	0.0980833	42.698	0.101041	14.4051	20008.6	0.0016337	0.00444934	19.7904	39.5808	6.97372	-554.027	0.0542585	0.988913	0.0144215	8.52431	2.68522	0.362914	4.05061	0.932766	0.414348	0.750285	404.596	4.7525	0.766993	17.1728
74.767	281.778	-91	1197	46008	79.3158	45388.1	65.4293	0.576538	33.898	0.583604	0.235148	70.6116	0.518086	10672.9	38.1848	74.0945	49.93	17.2943	440.437	6.97298	160.403	141.238	0.158638	55.0002	0.094133	43.6514	0.0905209	13.569	23027.8	0.0013593	0.00365416	21.0365	42.0731	6.8353	-574.199	0.0573853	0.990876	0.0169687	7.53474	2.58693	0.392039	3.80255	0.939997	0.438018	0.783306	456.274	4.74598	0.805725	17.4787
124.501	216.734	-30	856	21627	50.7346	21264.8	40.8016	0.735541	28.3852	0.743363	0.237314	42.9535	0.695689	5046.43	30.3304	48.4665	36.6197	3.89735	70.1948	6.37951	61.5568	118.501	0.0767331	3.85837	0.0768499	79.2647	1.05802	23.7333	6848.07	0.00324338	0.0222116	8.4467	16.8934	5.20245	-18.1233	0.124372	0.986496	0.0410891	2.41505	1.93067	0.446374	1.12427	0.925848	0.560343	0.653263	73.6848	3.71586	0.689099	3.53591
113.274	215.868	-11	965	24219	51.9615	23805	41.9402	0.735559	28.7389	0.77628	0.228548	44.5982	0.685235	5440.58	32.5573	51.614	40.8044	4.33636	86.5853	6.37479	72.8172	128.679	0.0796609	5.54078	0.0811786	75.825	0.793956	23.6537	8284.4	0.00240778	0.0174781	9.33172	18.6634	5.3185	-19.8729	0.121504	0.987025	0.0382452	2.67857	1.99818	0.442019	1.23509	0.926792	0.544916	0.671713	89.8641	3.80089	0.699386	4.11447
124.821	233.34	-60	987	26757	53.1601	26386.9	44.5059	0.713654	30.155	0.742971	0.227615	49.4773	0.677551	6006.04	33.0665	52.3927	42.638	6.37527	103.411	6.56182	86.8829	113.46	0.108158	8.12445	0.087672	49.5368	0.473065	12.032	6350.78	0.00374692	0.0153514	10.2051	20.4101	5.9499	-31.3445	0.0471254	0.983574	0.0218571	3.95479	2.20659	0.442018	1.78567	0.917836	0.491227	0.670406	108.286	4.12926	0.689113	6.10006
122.535	230.164	-103	843	24894	57.0789	24490.1	47.1416	0.723992	29.0435	0.635062	0.230014	49.4773	0.616092	5633.06	29.9378	56.3649	36.6197	5.43458	70.6551	6.39955	85.4816	110.462	0.0783099	3.73094	0.0927132	53.0781	0.773746	11.879	4769.07	0.00697421	0.0273646	8.43307	16.8661	5.69655	-22.7486	0.0548389	0.982735	0.025313	3.11945	2.06208	0.454118	1.34848	0.914781	0.511801	0.690719	74.6421	4.00915	0.712128	5.07456
168.375	279.397	-23	1081	26433	57.0789	25912.1	48.6279	0.648539	27.9653	0.689975	0.251988	49.4773	0.575087	6529.55	33.552	54.0833	41.6773	9.42751	193.655	6.72491	82.7242	107.38	0.125778	18.4208	0.0844987	59.7252	0.273915	19.6831	14232.7	0.0025338	0.00837434	14.003	28.0059	6.03313	-177.343	0.0814315	0.98651	0.0267345	4.66218	2.31695	0.414489	2.30157	0.927471	0.494026	0.72486	202.362	4.20733	0.752855	8.59079
135.001	239.391	-22	1062	29943	57.9396	29422.1	47.0699	0.699977	31.5865	0.708403	0.223791	51.264	0.671056	6584.4	33.3445	56.921	41.6773	6.59646	123.427	6.61308	91.0559	133.934	0.0966026	8.414	0.0821063	61.7719	0.456612	17.6435	9457.67	0.00288856	0.0126237	11.2206	22.4412	5.74869	-79.4902	0.0775676	0.987418	0.0296662	3.39568	2.1317	0.442902	1.57763	0.927917	0.515959	0.706477	130.079	4.0252	0.732797	5.85698
116.641	240.671	-7	1135	29997	60.1498	29476.1	49.1495	0.685553	30.8855	0.67042	0.22836	51.3517	0.628399	6731.16	32.9508	58.9406	44.2945	6.74104	102.555	6.56394	103.857	122.111	0.0942464	7.21323	0.0934805	49.108	0.482531	12.0965	6258.5	0.0031391	0.0154376	10.2132	20.4264	5.93988	-61.7776	0.0548782	0.984685	0.0233179	3.6625	2.17565	0.439449	1.61047	0.919192	0.490375	0.703472	108.752	4.12035	0.718012	6.2516
138.045	247.443	1	1240	32508	59.397	32025.4	50.5268	0.709277	31.6503	0.65983	0.214702	54.0833	0.626407	6875.92	33.3391	56.6039	43.2666	6.82997	81.4859	6.5661	118.603	130.859	0.0941135	5.89293	0.0985075	45.7209	0.61413	10.9462	4665.5	0.00506789	0.0241597	9.01125	18.0225	6.05421	-54.1574	0.0619954	0.980915	0.0215044	4.01748	2.22471	0.430253	1.7165	0.909901	0.473213	0.685177	85.6583	4.16122	0.700451	6.44869
58.1863	147.227	-49	1164	23625	52.6498	23215.5	44.6357	0.722664	27.8388	0.695092	0.234579	47.4342	0.623688	5445.86	31.0259	50.2892	39	5.29133	80.872	6.22747	80.872	119.352	0.0733407	4.167	0.0924251	57.9097	0.716887	14.3799	5857.69	0.00458922	0.0224007	9.01962	18.0392	5.40416	-66.7996	0.0948486	0.984428	0.0377274	2.79594	1.99735	0.467299	1.23636	0.918972	0.527802	0.710703	84.8468	3.82457	0.732684	4.8827
62.5758	167.221	-78	1069	27999	58.0172	27108	47.3125	0.646643	30.8465	0.687241	0.248955	53.6656	0.651974	6748.66	32.5151	56.0446	41.7852	5.65147	98.3269	6.48549	91.9431	126.45	0.091385	7.77246	0.0886626	51.974	0.520651	12.552	6165.37	0.00268052	0.0151897	10.0202	20.0404	5.65443	-50.6517	0.0676586	0.989104	0.0283799	3.28784	2.09611	0.455581	1.4656	0.931433	0.509405	0.678572	103.91	3.94077	0.706173	5.14051
48.703	175.785	-71	1140	29376	61.4085	28479.4	51.4148	0.630266	31.1563	0.629457	0.251256	55.3173	0.605978	7155.62	32.3634	59.1692	41.6773	8.08153	184.083	6.67714	95.2132	120.676	0.0979667	13.2023	0.0875122	54.0882	0.273504	14.5186	11811.7	0.00223315	0.0083961	13.7318	27.4635	5.92634	-127.157	0.0720237	0.990101	0.0269856	3.72144	2.17677	0.441191	1.72001	0.935383	0.503917	0.738279	193.913	4.15349	0.830313	7.19097
47.6206	184.57	-95	1171	31185	68.0808	30556.1	55.1923	0.630349	31.2251	0.588034	0.245398	60.7454	0.565751	7498.4	32.4549	66.4078	40.2492	9.30154	184.365	6.53703	116.359	118.193	0.119292	15.5662	0.100744	40.5723	0.208379	10.5267	9232.84	0.00236634	0.00881833	13.757	27.5139	6.11872	-148.524	0.0517183	0.986483	0.0213822	4.6086	2.30855	0.423328	1.97526	0.923087	0.456486	0.709337	195.092	4.21742	0.746053	8.11536
92.2444	182.325	-48	1013	20709	51.614	20254.5	42.7812	0.673626	28.0023	0.686303	0.263365	48.4665	0.654548	5334.32	29.3608	49.6588	39	4.82491	75.455	6.12649	68.7471	107.211	0.0828245	4.28577	0.0896311	52.1943	0.729508	12.0942	4943.95	0.00414549	0.0271077	8.82032	17.6406	5.28869	-47.4795	0.073972	0.983003	0.036159	2.5974	1.96117	0.472731	1.10051	0.914186	0.526246	0.669091	80.5469	3.74459	0.687344	4.03101
62.2514	186.456	-116	964	23706	56.3649	23110.9	44.0821	0.657997	29.8285	0.701159	0.258021	48.3735	0.676658	5963.09	30.9086	56.3649	40.2492	7.31087	76.0421	6.43406	93.221	89.1959	0.105215	4.99219	0.106174	41.1913	0.56317	10.5265	4379.47	0.00724424	0.0292258	8.86091	17.7218	6.00346	-42.1292	0.0407443	0.978545	0.0196586	3.87686	2.18346	0.430769	1.53244	0.903073	0.465726	0.695471	83.0927	4.17637	0.709159	6.48345
90.4055	186.557	-38	1238	24138	56.1249	23608.1	46.1709	0.691683	28.9768	0.659432	0.243719	51.0882	0.627597	5753.75	30.4466	53.6656	37.5899	7.27152	152.482	6.40901	84.962	103.539	0.0980782	10.1913	0.0950358	45.2237	0.285003	10.1572	8258.59	0.00235123	0.0112179	12.4935	24.987	5.83699	-112.187	0.0530761	0.985163	0.0253737	4.04984	2.21998	0.438291	1.82254	0.921281	0.484897	0.684313	160.596	4.0441	0.719369	6.51142
88.8118	194.4	-74	1282	24867	59.7746	24365.2	48.6941	0.680952	28.8229	0.62477	0.244969	54.0833	0.591918	5968.72	30.4226	57.9396	38.4187	8.36894	181.144	6.5291	84.405	98.5787	0.107833	13.4862	0.0916449	47.0977	0.245117	11.8623	10340.6	0.00237217	0.00985084	13.6347	27.2693	6.00176	-125.576	0.0525957	0.986778	0.0234412	4.54605	2.28709	0.42405	2.09612	0.926255	0.478649	0.684575	191.066	4.15272	0.717607	7.40616
123.443	207.418	-54	923	37098	59.397	36672.8	51.3562	0.773608	31.4225	0.690434	0.188155	57.7062	0.611854	6900.15	35.458	59.0931	41.6773	4.33014	57.7031	6.34304	109.646	194.696	0.0603136	2.66393	0.0798008	74.4338	1.306	18.6087	5397.53	0.00428131	0.0329164	7.60749	15.215	5.31314	-21.6011	0.100898	0.982566	0.0372946	2.67029	1.97525	0.437708	1.14982	0.915327	0.538883	0.650685	60.4601	3.78689	0.665502	3.90397
143.647	256.144	-23	983	44388	70.2922	43763.6	56.5772	0.683174	31.6293	0.713204	0.20087	67.082	0.559048	8790.8	40.3511	69.2604	48.3735	6.32505	84.8479	6.54466	159.911	183.224	0.0932886	6.5043	0.0972696	45.0547	0.558501	10.557	4844.52	0.00328162	0.0207239	9.18225	18.3645	6.05069	-30.3791	0.0420271	0.980028	0.0199468	4.2032	2.24292	0.427105	1.74172	0.907683	0.465808	0.653538	88.3475	4.14138	0.66739	6.12001
130.966	286.167	-48	1183	48573	72.1249	47967.8	58.8019	0.666285	31.4936	0.723531	0.19976	61.1882	0.535587	9582.01	42.545	71.1196	48.4665	11.4832	161.304	6.80933	198.432	149.272	0.130992	16.664	0.110301	35.2246	0.225931	9.07775	7223.03	0.002402	0.0108823	12.6728	25.3455	6.79829	-99.5197	0.0338448	0.985002	0.0127318	6.36191	2.50004	0.39273	2.68934	0.919154	0.413612	0.724359	169.027	4.62443	0.739264	11.5798
154.67	357.11	-69	1278	48762	75.9539	48213	63.4902	0.620896	29.2177	0.689078	0.213999	69.2604	0.460192	10317.5	43.7497	69.5845	51.264	16.4545	214.849	6.98048	222.976	126.266	0.172213	33.6072	0.123464	29.2968	0.162367	8.62099	7639.95	0.00214626	0.00858882	14.4653	28.9305	7.38073	-148.919	0.0300321	0.984798	0.00887893	10.1713	2.78662	0.34472	4.43017	0.919543	0.36527	0.699173	221.128	4.90871	0.721106	16.9387
188.285	247.317	32	935	25272	52.6498	24842.2	44.3461	0.754834	28.6506	0.702135	0.219568	46.5725	0.646067	5454.56	31.137	51.264	38.4187	4.09362	69.1923	6.50904	65.5855	141.994	0.077687	3.73635	0.0700699	78.7009	1.07495	21.0642	6519.74	0.00543938	0.0239201	8.31486	16.6297	5.24265	-31.9137	0.0995656	0.986172	0.0421352	2.47338	1.94776	0.454792	1.17839	0.925845	0.563948	0.655524	71.564	3.73328	0.66979	3.65592
175.665	252.639	34	1059	30267	55.3986	29874.4	46.1935	0.750498	31.0874	0.722396	0.207667	48.4665	0.672983	6203.93	33.37	54.0833	42.638	5.45829	105.155	6.57854	90.3613	145.087	0.0905001	7.37032	0.0806077	71.9367	0.620568	22.5362	9353.59	0.00293675	0.0140234	10.2895	20.579	5.65372	-41.9744	0.113631	0.987429	0.0328162	3.39928	2.14161	0.428189	1.6105	0.928615	0.522227	0.651653	109.158	3.9518	0.674223	4.97059
185.056	264.587	-4	1146	34992	58.1722	34535.2	50.2349	0.742258	31.1737	0.703357	0.200067	52.3927	0.620557	6909.36	35.3331	57.7062	42.638	6.61625	126.684	6.69016	118.023	145.676	0.0962781	9.0521	0.0910672	53.7269	0.423707	13.6744	7879.15	0.00234659	0.0113875	11.3327	22.6654	5.99091	-32.782	0.0702216	0.987596	0.0234467	3.80077	2.18385	0.441751	1.74054	0.927703	0.494099	0.682376	132.6	4.1689	0.703453	6.05449
186.145	359.131	6	1278	41985	66.8805	41337	55.8843	0.674832	30.5025	0.706945	0.207257	59.0931	0.545815	8567.38	39.5071	65.7951	47.4342	11.6959	171.17	6.80019	181.241	129.788	0.128959	17.9967	0.116553	33.6122	0.210859	8.49633	7020.43	0.00253686	0.00995077	12.9313	25.8625	6.87008	-130.951	0.0299328	0.984438	0.0119785	6.61288	2.5377	0.383113	2.80959	0.917454	0.40649	0.731073	176.223	4.66359	0.745939	12.2988
225.215	330.896	47	889	17901	46.669	17568	38.7982	0.76169	24.907	0.771042	0.24423	40.8044	0.641964	4290.63	29.915	45.793	34.9857	5.85509	107.43	6.3736	59.4977	80.9789	0.0947189	7.50384	0.0897402	53.0875	0.471788	12.6317	6973.59	0.00459273	0.015013	10.444	20.8881	5.71169	-42.1091	0.065606	0.985811	0.0267259	3.37318	2.13092	0.439012	1.50647	0.922606	0.507099	0.670554	112.614	4.00625	0.688032	5.20776
223.572	343.977	17	972	20358	49.295	19960.9	40.5483	0.756813	25.243	0.79297	0.23556	42.9535	0.622542	4701.99	32.1536	48.3735	36.6197	8.10106	126.143	6.49408	77.5225	77.496	0.123107	11.6491	0.102815	37.2546	0.307664	8.51708	5593.53	0.00411785	0.0134759	11.2598	22.5196	6.21109	-68.9315	0.0441006	0.984944	0.0187096	4.60739	2.30436	0.424842	1.95559	0.918641	0.450647	0.691598	132.078	4.28587	0.70983	7.57736
228.044	343.763	20	1059	21303	50.7346	20935.1	41.7804	0.765865	24.8712	0.784713	0.229108	45.8912	0.595284	4796.4	32.7856	49.93	36.1248	8.29151	108.292	6.53955	81.2864	79.8517	0.110147	9.12765	0.103025	40.3942	0.420097	9.05404	5103.85	0.00589915	0.0180386	10.37	20.74	6.26286	-47.118	0.0472156	0.984225	0.0182189	4.84231	2.34097	0.415674	2.10245	0.917982	0.455373	0.690306	113.056	4.31924	0.711932	7.9165
218.465	332.284	18	1240	21978	51.788	21612.4	44.413	0.760881	26.8453	0.655846	0.228174	45.8912	0.604447	4931.39	29.1281	51	34.2053	7.6639	132.011	6.53748	77.3219	86.5946	0.0942396	9.88641	0.09499	47.688	0.372256	11.5404	7507.22	0.00229715	0.0130256	11.4799	22.9599	6.08239	-48.0876	0.067912	0.986438	0.0219792	4.68499	2.28946	0.428452	2.21004	0.926184	0.480575	0.669994	136.678	4.22923	0.69704	7.21045
192.645	262.963	67	1009	27864	51.0882	27474.8	44.8494	0.768923	28.2867	0.759785	0.208428	47.4342	0.630704	5726.51	34.0759	49.6588	40.2492	3.33246	63.9671	6.40761	78.1337	164.702	0.0621909	2.9908	0.075711	81.2384	1.22622	19.695	6160.6	0.00349054	0.0227405	8.05108	16.1022	5.0737	-18.2441	0.105174	0.985916	0.043227	2.15356	1.8721	0.467459	1.02452	0.924882	0.577688	0.634861	66.728	3.60351	0.655011	2.97804
188.289	251.218	-26	793	26973	53.2447	26509.5	46.6057	0.758409	29.3746	0.664003	0.213852	49.4773	0.630279	5669.11	30.9463	52.3927	37.5899	3.51551	52.5435	6.36809	80.6476	149.669	0.0558758	2.20092	0.0807284	69.8749	1.44588	13.0755	4213.74	0.00568454	0.0307141	7.26007	14.5201	5.16005	-11.9803	0.0756763	0.984516	0.0375303	1.97772	1.81282	0.479867	0.872066	0.919152	0.571274	0.692282	54.968	3.72066	0.703612	3.24185
204.613	266.508	16	1056	32346	58.2495	31898.2	49.7189	0.718933	30.1968	0.695971	0.2121	55.3173	0.60735	6765.61	34.6029	57.9396	42.9535	5.11199	166.58	6.52216	103.818	152.923	0.0856726	10.8998	0.0866595	55.5893	0.320973	11.3302	10538.1	0.00176454	0.00782198	13.0332	26.0665	5.64169	-25.3783	0.0553879	0.990053	0.0270224	3.01674	2.03556	0.462752	1.36683	0.934473	0.521277	0.680792	173.12	3.97916	0.70383	4.75436
172.075	271.781	19	1129	31671	58.6345	31246.9	51.1274	0.73056	28.9818	0.671335	0.210164	54.7449	0.566854	6566.98	34.3236	57.9396	41.6773	7.07522	97.2523	6.68242	107.336	126.46	0.0903592	6.80164	0.0915054	49.728	0.549526	11.6424	5738.92	0.00362131	0.0191306	9.88735	19.7747	6.13625	-45.8374	0.0477104	0.984195	0.0204846	4.34346	2.26058	0.425354	1.96223	0.919407	0.4803	0.673618	102.322	4.22459	0.691598	6.71789
[truncated: 991 more columns]

## Sheet: 36_V2
Mean [hnsf'U]	Mean	Minimum	Maximum	VoxelVolume	Maximum3DDiameter	MeshVolume	MajorAxisLength	Sphericity	LeastAxisLength	Elongation	SurfaceVolumeRatio	Maximum2DDiameterSlice	Flatness	SurfaceArea	MinorAxisLength	Maximum2DDiameterColumn	Maximum2DDiameterRow	GrayLevelVariance	HighGrayLevelEmphasis	DependenceEntropy	DependenceNonUniformity	GrayLevelNonUniformity	SmallDependenceEmphasis	SmallDependenceHighGrayLevelEmphasis	DependenceNonUniformityNormalized	LargeDependenceEmphasis	LargeDependenceLowGrayLevelEmphasis	DependenceVariance	LargeDependenceHighGrayLevelEmphasis	SmallDependenceLowGrayLevelEmphasis	LowGrayLevelEmphasis	JointAverage	SumAverage	JointEntropy	ClusterShade	MaximumProbability	Idmn	JointEnergy	Contrast	DifferenceEntropy	InverseVariance	DifferenceVariance	Idn	Idm	Correlation	Autocorrelation	SumEntropy	MCC	SumSquares
69.9713	245.279	-100	1250	34965	71.1829	33988.5	58.9926	0.611943	30.6962	0.577418	0.243966	67.6831	0.52034	8292.04	34.0634	69.9714	45	16.181	406.144	6.83647	106.358	132.408	0.149485	42.9593	0.0821294	53.5544	0.122957	16.4809	26102.4	0.00120435	0.00499244	20.2508	40.5016	6.31225	-708.779	0.0650371	0.990654	0.0250333	6.77232	2.46001	0.410913	3.71894	0.942083	0.477023	0.777966	422.134	4.4202	0.804993	15.4016
96.4806	266.361	-58	1164	40311	75.9539	39296.2	61.9052	0.59596	32.5779	0.579639	0.23868	64.7611	0.526255	9379.24	35.8827	75.7166	54.0833	14.0747	323.439	6.93768	139.93	140.461	0.147796	35.5218	0.0937238	47.434	0.137042	15.5301	18258.3	0.00177089	0.00501629	18.0896	36.1792	6.59298	-425.754	0.0658411	0.989408	0.0196823	7.06607	2.53233	0.399016	3.62229	0.93615	0.449047	0.733874	337.161	4.51126	0.765733	13.4346
99.7664	267.071	-70	1159	48789	80.8332	47752.9	64.6888	0.611999	33.2181	0.626976	0.217804	69.2604	0.513506	10400.8	40.5584	80.7775	52.4786	16.189	392.532	6.91975	185.641	145.243	0.160858	47.4031	0.102734	39.6641	0.0914724	12.6321	18747.9	0.00141359	0.00403591	19.9002	39.8005	6.9628	-500.951	0.0396912	0.989289	0.0137293	8.21073	2.66168	0.370033	3.80879	0.93308	0.408925	0.742709	407.988	4.71639	0.759413	16.0477
73.9703	257.492	-75	1204	46521	77.8267	45894.4	65.8446	0.614089	31.2098	0.584933	0.219955	71.3092	0.473991	10094.7	38.5146	76.896	49.2037	14.8761	415.573	6.99025	163.52	150.428	0.146826	48.5576	0.0949042	44.4846	0.098143	13.6025	21853.2	0.00134583	0.0037106	20.5094	41.0188	6.66782	-411.891	0.0514084	0.992294	0.0180139	6.77275	2.51879	0.403852	3.35269	0.943999	0.443675	0.756581	431.34	4.59229	0.77527	14.0656
133.027	217.729	20	856	20844	49.93	20462.6	41.0053	0.72445	27.3997	0.751587	0.244055	43.6807	0.668198	4994.01	30.8191	48.4665	38.4187	3.35087	70.8588	6.34666	55.3782	124.63	0.0671061	3.77524	0.0717335	87.9016	1.17982	24.8102	7440.46	0.0026377	0.0210486	8.46849	16.937	4.99813	-13.441	0.131722	0.986421	0.0469945	2.07781	1.84749	0.451238	1.01003	0.926982	0.588397	0.661777	73.7918	3.61244	0.700123	3.10811
129.943	215.398	-11	965	25515	52.3927	25087.5	42.0109	0.726985	30.4532	0.775278	0.227234	44.5982	0.724889	5700.73	32.5701	51.614	40.8044	4.71523	148.461	6.41864	78.8624	130.515	0.0838991	10.3312	0.0834523	69.1608	0.415802	21.3389	12408.7	0.00224457	0.00920453	12.2929	24.5858	5.42497	-27.7252	0.108365	0.990394	0.0345828	2.89701	2.03441	0.447036	1.3325	0.935999	0.532476	0.665818	154.047	3.84514	0.701531	4.37044
129.474	233.798	-59	1013	26784	53.1601	26392.5	44.7026	0.715269	30.0229	0.745838	0.227085	49.4773	0.671614	5993.34	33.3409	52.3927	42.638	6.4684	102.102	6.50788	89.7016	113.228	0.101844	7.70169	0.090425	49.6431	0.466509	12.3248	6431.66	0.00352698	0.0157611	10.1375	20.275	5.96393	-34.0656	0.0492048	0.983414	0.0219393	3.99476	2.21414	0.441421	1.80649	0.917504	0.490403	0.671308	106.976	4.14163	0.689796	6.18343
125.747	229.898	-103	843	24867	57.0789	24463.1	47.1271	0.724472	28.9845	0.634515	0.229946	49.4773	0.615028	5625.19	29.9029	56.3649	36.6197	5.41374	70.7058	6.40423	85.1303	110.516	0.0788332	3.73324	0.0924325	53.2823	0.776717	11.8959	4782.28	0.00704045	0.0272789	8.43829	16.8766	5.68966	-22.225	0.0548817	0.982771	0.0253846	3.11292	2.06136	0.453992	1.34805	0.914904	0.512392	0.689823	74.7079	4.00563	0.711282	5.04898
172.137	273.938	-26	1106	25380	56.5243	24880.5	48.3816	0.639665	27.6852	0.683406	0.258967	49.6588	0.572225	6443.24	33.0643	54.0833	44.2945	7.91936	101.968	6.62205	79.0851	106.774	0.104572	7.74625	0.0841331	54.6043	0.586437	14.5919	7075.3	0.00387632	0.0240103	10.1065	20.213	5.94361	-100.629	0.0903038	0.983044	0.026992	4.11778	2.24143	0.42769	1.98035	0.918585	0.502213	0.709459	107.234	4.14562	0.737881	7.13646
134.698	237.751	-22	1062	29592	57.9396	29066.6	47.1798	0.705657	31.2213	0.700947	0.222891	51.264	0.661751	6478.69	33.0705	56.921	41.6773	6.45783	103.164	6.60669	92.5036	133.31	0.0913301	6.71571	0.0844011	60.781	0.560755	16.9025	7831.73	0.00356155	0.0174619	10.2197	20.4394	5.75027	-76.0049	0.0777143	0.985931	0.0294688	3.35453	2.12508	0.443432	1.54384	0.923872	0.515257	0.707635	108.583	4.02922	0.726608	5.80135
119.562	241.029	-7	1135	31158	60.8194	30504.4	49.3482	0.692637	30.7063	0.686857	0.223456	52.3927	0.622238	6816.37	33.8951	59.1692	44.5982	6.66079	102.646	6.58365	107.789	127.419	0.0968197	7.54959	0.0934043	48.6378	0.479034	11.9482	6169.09	0.00318373	0.0153674	10.1998	20.3996	5.95179	-61.3331	0.0534834	0.984646	0.0229975	3.67118	2.1764	0.441035	1.60742	0.918906	0.488394	0.70174	108.447	4.12595	0.7157	6.22657
131.04	245.588	-40	1240	32157	59.397	31672.1	50.7158	0.715235	31.1374	0.653306	0.213703	56.0446	0.613958	6768.41	33.1329	58.9406	43.2666	6.92581	81.9496	6.58321	116.184	128.79	0.0962991	6.10673	0.0975515	45.8346	0.614598	11.083	4695.33	0.00515425	0.0241598	9.03108	18.0622	6.0719	-53.5612	0.0626126	0.983155	0.0213225	4.036	2.22887	0.428736	1.72209	0.914829	0.472299	0.688632	86.1117	4.17549	0.703938	6.55333
59.586	150.349	-62	1140	24597	54.4977	24178.5	45.2728	0.707379	28.5648	0.68639	0.236422	48.3735	0.630949	5716.34	31.0748	53.1601	43.2666	5.542	97.6894	6.41941	81.0746	115.375	0.078752	5.28649	0.0889952	58.3085	0.574288	15.3779	6920.26	0.00269769	0.0165935	9.96693	19.9339	5.57883	-55.5039	0.086101	0.985722	0.031219	2.94729	2.03871	0.449761	1.28106	0.921764	0.518806	0.705515	102.925	3.93795	0.723196	5.05048
54.9294	168.764	-95	981	28431	59.1692	27679.5	48.1206	0.631783	31.2913	0.680958	0.253044	52.3927	0.650268	7004.14	32.7681	56.0446	44.5982	6.07674	137.858	6.40024	98.377	126.13	0.0975364	11.0155	0.0934255	49.5166	0.340625	12.8641	8182.86	0.0021791	0.010119	11.8608	23.7216	5.7281	-57.5346	0.0772512	0.989669	0.0277696	3.48796	2.12428	0.449275	1.52054	0.932617	0.497275	0.690633	144.595	4.00229	0.720876	5.64698
49.0874	174.247	-102	1034	33642	61.8466	32655.4	51.0642	0.631483	31.2682	0.716339	0.239591	57.7062	0.61233	7823.94	36.5793	60.3738	46.5725	7.55401	183.319	6.57603	115.929	139.469	0.0980869	13.9091	0.0930412	51.2616	0.264828	14.1554	11172.1	0.00187107	0.00826212	13.6624	27.3247	5.96468	-106.737	0.0680542	0.988595	0.0249901	3.86991	2.20072	0.442996	1.75983	0.930356	0.492116	0.720025	191.719	4.15996	0.757333	6.9774
38.0972	190.175	-85	1167	33642	68.8041	32947.9	55.032	0.629389	31.9323	0.617479	0.239675	59.7746	0.58025	7896.78	33.9811	64.622	42.9535	8.94207	208.146	6.60063	126.104	125.775	0.115148	18.4401	0.101207	40.8539	0.186442	10.4005	10348	0.00196792	0.00760627	14.5825	29.1649	6.20895	-152.915	0.0476081	0.988939	0.0189561	4.63297	2.30374	0.423081	2.00673	0.93009	0.456969	0.717888	218.716	4.29018	0.77234	8.35669
92.4785	181.561	-40	1119	20655	51.614	20165.6	42.5101	0.671054	27.9473	0.700481	0.264762	48.4665	0.657427	5339.1	29.7775	48.4665	39	4.67166	74.8588	6.15568	67.834	106.359	0.0873729	4.16826	0.0886719	52.3386	0.654741	12.3598	4958.5	0.00547263	0.0241657	8.80229	17.6046	5.28894	-41.4595	0.0761531	0.983109	0.0359578	2.57401	1.95355	0.47293	1.07955	0.914212	0.52612	0.664783	80.1483	3.74271	0.684376	3.93828
58.1357	186.326	-116	964	24435	56.3649	23871.4	44.2365	0.657795	30.0378	0.716077	0.25533	48.3735	0.679028	6095.07	31.6768	56.3649	40.2492	7.31001	75.368	6.43739	96.9669	91.705	0.101559	4.85296	0.107146	40.2972	0.555062	10.1747	4259.25	0.00693542	0.0293424	8.80802	17.616	6.02913	-40.4754	0.0387172	0.97831	0.0192487	3.92005	2.18804	0.42958	1.53771	0.90234	0.462423	0.697057	82.2399	4.19083	0.710048	6.58367
89.7187	186.053	-44	1192	24948	56.4447	24485.6	45.7685	0.694266	29.3732	0.675243	0.239877	51.3517	0.641778	5873.53	30.9049	55.1543	37.5899	6.86346	152.478	6.44424	84.0758	110.035	0.100446	10.6999	0.0909911	47.5823	0.290131	11.5043	8688.91	0.0026985	0.0101048	12.4945	24.9891	5.77978	-100.779	0.0584662	0.985936	0.0265526	3.81618	2.18958	0.442048	1.6986	0.922878	0.490062	0.684902	160.37	4.01652	0.713101	6.14345
83.8228	193.975	-74	1282	24975	59.7746	24418.1	48.8533	0.672678	28.9896	0.622776	0.247803	54.0833	0.593402	6050.88	30.4247	57.9396	38.4187	8.33917	181.013	6.5229	85.3481	99.0259	0.107865	13.511	0.0922682	46.6886	0.243296	11.7062	10249.1	0.00236485	0.00983739	13.6273	27.2547	6.00549	-124.884	0.0525061	0.98677	0.023358	4.54878	2.28829	0.42449	2.09731	0.926224	0.478483	0.685378	190.88	4.15472	0.717793	7.42107
129.747	206.038	-48	1009	37395	58.2495	36929.2	51.2483	0.738906	31.3896	0.712227	0.196534	57.3149	0.612501	7257.86	36.5004	57.9396	44.2945	4.58571	73.2542	6.41425	106.571	196.516	0.067875	3.4518	0.0769467	74.3473	0.963099	19.2662	6710.35	0.00447221	0.0253461	8.58893	17.1779	5.35685	-37.9331	0.107931	0.982319	0.037628	2.73345	1.99993	0.448314	1.25089	0.91601	0.544399	0.658095	76.4875	3.79598	0.669697	4.07272
137.093	250.53	-11	983	40689	70.2922	40132.1	56.6911	0.698373	31.5605	0.649459	0.202255	67.082	0.556709	8116.92	36.8185	69.2604	44.2945	6.06504	84.9058	6.52338	148.297	170.817	0.0861429	6.19653	0.0984052	45.2322	0.565749	10.1893	4813.88	0.00226551	0.0197438	9.18442	18.3688	6.01686	-24.7194	0.0418859	0.980204	0.0202257	4.1634	2.23411	0.427643	1.72388	0.908196	0.468183	0.645456	88.2135	4.11925	0.672002	5.92628
128.346	282.693	-53	1084	44820	73.8512	44163	58.953	0.655001	31.5814	0.670104	0.208876	61.8466	0.535705	9224.6	39.5046	71.1196	45.793	11.5974	162.636	6.85393	183.304	136.646	0.126848	15.8371	0.110424	36.1036	0.230546	9.64932	7338.24	0.0022939	0.0107389	12.7453	25.4906	6.82442	-95.4994	0.0344079	0.986164	0.0127233	6.44544	2.50157	0.3921	2.75594	0.922541	0.416103	0.721926	170.887	4.64069	0.739051	11.6363
148.664	359.854	-69	1255	48222	74.0945	47354.6	63.4278	0.613045	29.1243	0.682099	0.218041	69.2604	0.459172	10325.2	43.2641	72.5603	51.264	15.5123	218.328	7.00339	217.554	129.878	0.17874	37.0121	0.121811	30.6349	0.15712	9.64766	7983.37	0.00218946	0.00805801	14.6078	29.2156	7.29671	-176.82	0.0337187	0.985253	0.00969826	9.90577	2.76168	0.358164	4.47469	0.921558	0.374579	0.683341	224.161	4.83868	0.710853	15.7019
194.777	250.537	20	994	26757	52.6498	26380.1	44.7998	0.762674	29.3287	0.715776	0.213003	46.5725	0.654661	5619.05	32.0666	51.264	40.3609	4.30539	86.9667	6.53895	72.9314	146.041	0.068853	4.46951	0.0735937	76.1948	0.839778	20.3301	7673.61	0.00292687	0.0169362	9.33302	18.666	5.33503	-36.5842	0.087801	0.986904	0.038642	2.70938	2.00448	0.444879	1.28839	0.927569	0.552098	0.645484	89.6531	3.772	0.664665	3.89366
187.674	253.012	34	1059	28620	55.3986	28230.8	46.0831	0.751233	30.6582	0.69644	0.211415	48.4665	0.665282	5968.4	32.0941	54.0833	40.8044	5.15419	101.842	6.56537	81.5943	146.377	0.0887363	6.42789	0.0769758	78.4264	0.688552	24.5564	9994.64	0.00311227	0.0146034	10.1203	20.2406	5.43056	-48.6322	0.127243	0.984874	0.0387184	3.17155	2.0972	0.427814	1.53513	0.92318	0.537709	0.648647	105.461	3.81886	0.675971	4.61309
198.609	263.594	-4	1099	33885	58.1722	33426	50.3649	0.73291	31.5003	0.684126	0.204836	52.3927	0.625442	6846.83	34.4559	57.7062	42.638	5.86096	102.48	6.63297	109.446	148.249	0.0917215	6.8181	0.0872081	57.1386	0.551477	14.6033	7017.39	0.0028041	0.0144086	10.1801	20.3602	5.83275	-34.0555	0.0724791	0.985466	0.0255212	3.4797	2.14017	0.441906	1.57665	0.922053	0.504497	0.673033	107.296	4.05828	0.693554	5.38631
190.279	355.035	4	1259	40068	68.6076	39480.8	54.9623	0.695921	29.9781	0.701291	0.204078	58.9406	0.545431	8057.15	38.5446	65.7951	45.6946	11.1991	125.548	6.79921	164.225	124.535	0.130146	12.8692	0.110664	36.3342	0.336729	9.94067	5864.66	0.00332414	0.0160709	10.9983	21.9965	6.74623	-119.93	0.033338	0.982696	0.0131544	5.98672	2.46999	0.3958	2.52543	0.913278	0.418077	0.741053	129.542	4.59531	0.756639	11.5616
228.881	328.367	47	889	18603	46.669	18265.5	38.9278	0.771696	25.6702	0.759178	0.237955	40.8044	0.659432	4346.36	29.5532	45.793	34.9857	6.06186	108.868	6.4319	61.4093	82.2598	0.104421	8.64706	0.0891281	52.0537	0.460763	12.6867	6863.41	0.00462222	0.0148173	10.5042	21.0083	5.78465	-41.3654	0.0635444	0.986959	0.0256394	3.51197	2.15632	0.436598	1.56187	0.925324	0.500174	0.667036	113.963	4.03494	0.686805	5.36721
236.679	342.824	32	972	20277	49.295	19884.4	40.7794	0.7546	25.1627	0.78879	0.236554	42.9535	0.617044	4703.73	32.1664	48.3735	36.6197	8.0764	105.826	6.52582	80.3129	75.7244	0.120102	10.2439	0.106941	37.2077	0.404389	8.79641	4873.56	0.00455945	0.0206789	10.263	20.526	6.24254	-67.5674	0.0440878	0.983029	0.0180602	4.62436	2.309	0.421901	1.94006	0.913763	0.448098	0.693211	110.681	4.29312	0.708694	7.64384
232.296	350.279	20	1059	24057	50.7346	23672.2	41.9963	0.753604	27.653	0.795657	0.223492	45.8912	0.658462	5290.55	33.4147	49.93	38.4187	8.54728	107.763	6.60103	91.6218	88.4747	0.119121	9.83074	0.10283	38.9686	0.408934	8.95884	4906.55	0.00704081	0.0192683	10.3328	20.6657	6.34953	-48.7876	0.0441927	0.983586	0.0171435	5.05598	2.36759	0.41314	2.18663	0.916201	0.447286	0.68621	112.411	4.35791	0.703727	8.14692
234.713	331.97	18	1240	23166	51.788	22790.2	44.2769	0.763003	27.6063	0.677078	0.22355	45.8912	0.623491	5094.76	29.979	51	38.4187	7.78456	132.557	6.56289	80.6667	90.8298	0.10047	10.7256	0.0940171	47.5268	0.368066	11.8895	7508.21	0.00233325	0.0128609	11.5102	23.0203	6.12138	-42.1534	0.0664968	0.988638	0.0215755	4.79064	2.30784	0.425489	2.2441	0.931749	0.47598	0.667234	137.418	4.24958	0.693755	7.3097
191.975	252.773	67	878	24462	51.0882	24085.1	44.77	0.773223	28.038	0.684533	0.216569	47.4342	0.626268	5216.09	30.6465	49.6588	37.5899	3.34058	51.7859	6.43138	63.2539	143.993	0.0519942	2.17309	0.0698166	90.9338	1.81564	20.047	5621.5	0.00322978	0.0337094	7.16837	14.3367	4.93601	-19.4886	0.107076	0.985825	0.0468384	1.81701	1.77863	0.464571	0.881478	0.925674	0.605172	0.696828	53.5194	3.61169	0.712213	3.03599
187.518	252.958	11	849	28377	53.2447	27904.5	46.8314	0.738877	30.1523	0.687605	0.215785	49.4773	0.643847	6021.36	32.2015	52.3927	40.2492	3.55625	66.7973	6.37809	85.8411	156.412	0.0582797	2.96198	0.0816756	67.3102	1.04733	12.2738	5115.48	0.00408901	0.0219109	8.22367	16.4473	5.20199	-14.0693	0.0717782	0.986245	0.0365312	2.08175	1.84229	0.479334	0.924393	0.923545	0.566026	0.680208	69.8776	3.72592	0.693099	3.28235
174.88	263.999	31	919	31806	58.2495	31407.8	50.0979	0.722997	30.3111	0.674725	0.212	55.3173	0.605037	6658.44	33.8023	57.9396	44.2945	4.79452	81.1418	6.50926	102.399	152.066	0.0831299	4.91605	0.0869261	55.5331	0.705015	11.2394	5338.07	0.00322007	0.018913	9.04408	18.0882	5.61292	-16.6757	0.0548442	0.984108	0.0272342	2.86754	2.01403	0.464474	1.26161	0.91795	0.522501	0.68122	84.8957	3.95408	0.699028	4.52427
178.391	278.083	3	1156	33318	58.6345	32932.1	51.1708	0.741967	29.1727	0.688876	0.203341	54.7449	0.570105	6696.47	35.2503	57.9396	41.6773	7.59888	115.665	6.75702	111.549	129.802	0.104683	8.7772	0.0903966	48.4003	0.430535	11.9516	6668.53	0.00336668	0.015173	10.7768	21.5536	6.21132	-57.1629	0.0431252	0.985526	0.019388	4.45897	2.27775	0.425636	1.99062	0.922097	0.472541	0.688433	121.148	4.27609	0.704135	7.2205
[truncated: 991 more columns]
