# Supplementary material for: Radiomics analysis based on lumbar spine CT to detect osteoporosis
Source: Eur Radiol. 2022 Apr 30;32(11):8019–26. doi: 10.1007/s00330-022-08805-4 (PMC9059457; doi:10.1007/s00330-022-08805-4)
Supplement: Supplementary file 3 — (CSV 55 kb) [file 330_2022_8805_MOESM3_ESM.csv]

Mean...177	LongRunLowGrayLevelEmphasis...283	10Percentile...1012	Mean...642	LargeDependenceHighGrayLevelEmphasis...784	Correlation...521	RootMeanSquared...355	Kurtosis...641	GrayLevelVariance...287	Skewness...812	result	Mean_HU	R_score
1.550498026	0.735109236	-0.909505809	0.884328879	-1.048650757	0.802646226	-1.511763817	0.14284766	-0.209787601	-0.014196379	0	104.627	0.556102468
1.472734293	-0.541504811	-0.80641307	4.956629904	0.253392325	2.818026633	-0.445490516	1.654755634	0.428101151	0.662452938	0	90.1241	0.334974277
-1.058351495	-0.765993847	-0.712363554	1.12159202	0.439832851	0.80735938	0.76769241	-0.860456442	0.9645618	0.294479404	0	141.036	0.246606951
1.212026553	-0.980621793	-0.914931743	0.489393979	0.095088814	1.531170674	-0.552250491	-0.705187139	0.797968169	-1.413236861	0	80.6086	0.444863551
0.701979076	-0.586623015	-0.878758852	-1.13023578	-0.993632896	1.314778492	-0.581822334	-1.372053603	-1.123950551	-0.685706681	0	141.085	0.39561753
0.978328874	-0.08684309	-0.082955253	0.988414767	-0.505738315	0.647374993	0.110272417	1.999751378	1.092897185	1.207825667	0	103.198	0.175684865
0.081520113	-0.346070825	-0.13721459	-0.219686101	0.701386631	0.318301249	0.489524075	0.730815233	0.245818585	0.282600132	0	119.405	0.17435304
-0.189322255	-0.694730022	-0.17338748	0.147072509	0.26449061	1.490920908	0.957932057	-0.496251578	0.892988248	-0.750125921	0	104.229	0.171519136
0.375123316	2.993741095	-0.430215005	0.053336973	-0.581574143	-0.352060086	-0.338048964	-1.01274283	-0.648896801	-1.151624219	0	121.845	0.516343942
-0.031097999	-0.131974605	-0.263819708	0.540045444	-1.063443345	-0.741563608	-0.463602102	-0.187019583	0.404485678	1.308393667	0	121.882	0.405227376
0.415937604	-0.511289633	-0.57128928	-0.354801379	0.427865763	-1.365244833	0.018905384	0.522822416	0.479871783	-0.607693969	0	104.73	0.350947563
0.405093297	-0.319608549	-0.489900275	1.025251676	-0.974407511	3.406096144	-1.097205594	-0.774995084	-0.081061438	-0.643894195	0	100.32	0.481314193
1.013642873	-0.552296246	-3.085305193	0.735132035	-0.995586882	0.724584364	3.147943521	-1.471427401	0.398792495	-0.950099351	0	106.511	0.414801053
0.243588298	0.795140273	-0.209560371	-0.633260027	-0.695674389	0.148025081	-0.55953247	1.759169201	-0.156342689	0.261158669	0	112.957	0.424675486
0.600726436	0.390380184	-0.390424825	0.385273665	-0.354346022	-0.67292998	-0.364717741	0.238573895	-0.221214723	2.409866799	0	105.673	0.439184804
0.312606193	-0.607534048	-0.384998892	-0.543864858	0.366586791	-0.110176126	0.219448585	3.027369809	0.130809287	-1.168302701	0	95.7035	0.353093953
-0.344587931	0.064105999	0.432508441	-0.889210355	-0.198528926	-0.202122173	-0.553437537	-0.5440987	-0.524033191	0.258722288	0	158.167	0.263940251
-0.56159336	-0.909599661	0.296860101	-0.62699167	0.10493197	-0.450032995	0.046965169	-0.197736165	0.612480475	0.71804619	0	136.802	0.092965445
-2.13201932	-1.046519324	0.423465219	1.971733321	0.39226701	0.299140457	1.573129449	-0.068131762	0.80639186	-0.87689798	0	127.898	0.027414237
-1.160736537	-0.853807716	-0.064868808	3.295966877	0.339246279	-1.434090228	2.722580712	0.061605408	0.263547824	-0.19961501	0	96.5101	0.163148164
0.340117317	-0.473312243	-0.7467278	0.500544802	-0.257297034	-0.590102038	-0.168177683	-0.226774187	0.230273704	1.006127625	0	70.6789	0.360292575
1.938762566	-1.355898089	-0.500752143	-2.169813528	4.598960602	2.035571227	0.7801295	3.052440239	0.784152204	-1.533090477	0	88.9466	0.265000009
-0.183647343	-1.440192341	-0.57128928	0.083716511	-0.714373044	-0.153889362	0.818570071	1.045128368	1.743309029	0.321628889	0	100.152	0.30824379
0.003223551	-0.206421777	0.278773655	-0.3631631	-0.538092704	0.295674085	-1.330036544	-1.05690376	-0.515477821	1.248876088	0	136.272	0.461247495
0.102111273	-0.32840759	0.296860101	-0.102521138	2.541876474	-0.040951617	-0.802990712	5.904200303	0.458807324	-0.448313775	0	142.99	0.236227055
0.147692718	-0.27382131	0.152168537	-1.544517533	1.589303259	0.565518464	-0.585915626	-0.450673996	0.020106866	0.707607805	0	132.628	0.309768833
0.236822287	-0.928967359	-0.462770607	0.120329314	-0.026082855	1.310748599	0.009765014	1.60592369	0.189209495	-1.287886446	0	103.188	0.311346368
-0.035332912	0.598834089	0.550070336	-0.304454787	1.065275212	0.263124418	-0.99032394	-0.498350694	-0.113549467	0.880490905	0	148.008	0.321014758
0.067311573	-0.204078402	0.351119437	-0.456595755	0.81840216	0.078359937	-0.577311151	0.82069621	0.23104816	0.529332832	0	136.964	0.334293874
0.719049078	-0.155114821	0.115995646	0.87406436	-0.523410083	-0.514500752	-0.687612097	0.90968672	-0.004685737	-0.160611552	0	133.484	0.381901778
-0.07303699	-0.895624878	0.170254983	-0.685288387	-0.052487666	0.682880037	0.235545538	0.893460945	0.26683936	0.595538006	0	118.802	0.318436276
0.639120385	1.843943226	-0.039547784	0.340011427	-1.191508121	0.236977071	-0.604945238	-0.835266971	-1.505363194	-0.087630101	0	126.252	0.678964782
-0.213502234	-0.801819115	0.025563419	-0.232540081	-0.052236187	0.196455502	-0.498183467	-0.639561643	-0.328179718	-0.443139766	0	114.756	0.404856524
1.241397854	0.523347284	-0.426597716	-0.639567041	-0.518693284	2.362233043	-0.696864526	-0.067493816	-0.815953661	0.110748352	0	89.9129	0.603247923
0.624793901	0.612598703	-0.517029943	0.18396327	0.759428681	-1.116385661	-0.203614515	1.163512336	-0.700478705	0.920635642	0	86.095	0.439648959
0.62636159	-0.318838633	-0.249350551	-0.876698096	-0.282040349	0.917759742	0.86725227	-0.193519247	-0.557976499	-0.005595089	0	95.5208	0.368956385
1.288188949	-0.166425372	-0.878758852	0.486464859	-0.92139143	1.473718581	-1.260151827	-0.526640015	-0.87165203	-0.083561969	0	99.1762	0.679753369
0.858147908	-0.560445167	-0.426597716	0.068676639	0.052523037	-0.370718745	-0.38473631	0.238587081	1.0228003	0.2814545	0	128.892	0.369697394
0.0143743	-1.026364196	-0.643635061	-1.431972965	0.888920369	0.073806024	0.596483466	0.573576659	0.831196478	0.400936362	0	78.177	0.362057603
-0.215327783	-0.693007343	-0.480857053	1.160838634	-0.292183175	0.143809896	1.468629837	0.345814325	-0.209221854	0.457144117	0	88.2084	0.339507029
-1.598918558	-0.785834424	1.219268817	-0.899292635	0.461944953	0.141710024	1.046375494	-0.837678312	0.922887893	-0.273816115	0	196.487	-0.134362829
-2.242579587	-1.080417349	1.145114391	1.944327975	0.3996103	-0.420591321	1.600447843	-0.756489903	0.885582639	1.015810837	0	195.508	-0.149798875
-2.822028173	-1.265314904	1.12883659	0.253385929	2.111753529	0.31432437	2.894728438	0.101330442	3.319765406	1.124177656	0	165.951	-0.235604203
-0.340279111	-0.254855034	1.291614599	-0.397632338	0.001583143	-2.114804067	-1.084545504	-0.450305463	-0.080389011	1.953187746	0	203.029	0.214497759
0.163165713	0.728618543	1.472479053	-0.785206651	-0.432016246	-1.812936058	0.339551793	0.041705547	-0.746286809	0.579796434	0	187.239	0.082074605
-0.224318097	-0.566212182	1.36396038	0.656201523	0.070858066	-1.579564968	0.633083649	0.808095807	0.692889848	-0.409074547	0	193.377	-0.073421409
-0.580902517	1.407292218	1.436306162	-0.486019823	0.196433099	0.078884645	0.145526731	-0.335586062	-0.489733828	0.022008252	0	183.382	0.137086419
-0.505631827	0.396631987	1.324170201	-0.50434842	-1.173362246	-0.286725835	-1.45142325	-0.839015063	-0.559461355	-0.904920586	0	191.487	0.29954924
-0.861125669	0.038737299	1.251824419	-0.415011288	-0.323871258	0.209095963	-0.486898912	-0.442514024	-0.80893397	-0.435456372	0	192.788	0.14655121
-0.637881059	0.118547263	1.210225594	-1.180633998	-0.337971421	-0.2235312	-0.148062295	-0.674643248	-0.863932776	-0.689979151	0	188.914	0.143191435
-1.1085649	1.125151949	1.345873935	0.07394667	-0.703330518	-1.877277274	0.718549043	-0.484320503	-1.150469188	1.066590362	0	192.374	0.071932092
0.396459204	-0.471256798	-1.077709751	-0.921105887	-0.717109192	-1.018104108	-0.327221153	0.138831153	1.174691743	-1.636567483	0	60.8144	0.507595003
0.615062207	0.339755574	-1.265808784	-0.184095924	-0.112498898	-0.3657555	-0.495778947	1.280544915	0.410229178	0.116593469	0	52.3094	0.469550538
0.420789568	-0.875523693	-1.262191495	0.887847542	0.306161883	1.601322511	0.61484047	1.697994028	-0.229479865	-0.71531878	0	69.5721	0.372300178
-1.013401535	-1.195607024	-0.517029943	-1.454409372	1.489250445	-0.503921085	1.022596482	-0.640483849	1.194722119	-1.794029443	0	94.5903	0.252852416
0.183498356	-0.825884071	0.043649865	0.639398925	0.980296543	0.643413245	-0.060165217	0.374816998	0.391218784	1.546715229	0	126.391	0.22148739
0.055872774	-0.24655269	-0.101041699	0.175299654	0.166894104	0.791299181	0.887352583	-0.787300018	-0.627262103	-1.232938777	0	116.818	0.291006322
0.312550795	-0.520842477	-0.082955253	0.830921644	-0.799162547	0.283453989	0.406362949	4.131222869	-0.811125349	-0.840586597	0	110.774	0.380601902
0.409246324	-0.600162749	0.296860101	-0.94149274	0.965886015	-0.134374888	-0.546714384	-0.719427843	0.640691248	0.355288112	0	159.09	0.263665393
0.093804541	-0.905831345	0.423465219	-1.612988199	0.878905301	0.211110521	0.642400995	-0.533944174	0.725007615	0.292992854	0	141.11	0.140553987
-1.181728177	-0.645595504	1.146923035	0.163902192	0.937397759	-0.559291982	0.693572926	3.579355005	1.147785054	-0.962198355	0	182.999	-0.24531832
-0.548358244	-0.323528886	1.165009481	-0.224886766	0.6802957	-0.471736332	0.454794367	0.526391015	-0.508795373	0.831235408	0	246.707	0.01568354
-0.644300167	0.220122244	1.002231472	0.093741925	2.228015513	1.347052901	1.153514366	0.473789967	0.728830874	-1.682515003	0	168.207	-0.090466203
-0.803332629	0.453063543	0.92988569	0.837076059	0.606016525	-0.278996848	-0.379914821	1.175716592	0.139257731	1.653299941	0	159.722	-0.035570048
0.085539033	0.198953404	1.002231472	-0.837949698	-0.677080693	-1.112424976	-0.843052548	-0.324885755	0.219714099	1.03235068	0	214.557	0.139031469
-0.414839586	-0.686815789	0.984145027	-0.34282387	0.292586536	-0.216195129	-1.695628238	0.450994938	0.799272098	0.873673716	0	173.322	0.052562595
-0.754664625	-1.00323729	1.110750145	-0.945071089	-0.568623361	-0.394877808	-0.274439585	0.30893649	1.794864256	1.849867387	0	180.579	-0.03036767
0.320065651	0.554155837	0.134082092	-0.694355613	-0.986101609	-0.647108401	-0.87796557	-0.641541873	-0.818680044	0.579482356	0	131.777	0.425417133
-0.748383977	-0.652065181	0.242600764	0.12468842	-0.801045819	-0.180759492	0.578332595	-0.451774009	1.47027637	0.905554216	0	165.047	0.12254324
-0.364721282	-0.40726269	0.318563835	1.516039422	1.299589585	-0.824829283	0.595538361	-0.193751505	0.411473056	-0.542649738	0	146.994	0.145255881
-1.503821694	-0.809741754	0.043649865	1.864567895	1.301542562	-0.963870023	1.046307069	-0.433443467	-0.053918271	-1.908820016	0	133.936	0.102915167
-1.204993249	-0.312925201	2.19593687	0.228545379	2.008610032	-0.228031148	1.576067372	-0.176617636	0.290459596	3.31952475	0	230.484	-0.300904273
-0.897670872	-0.510058748	2.257430784	-0.39825136	-0.298146437	3.763767089	1.911281277	-0.913177058	0.355719898	1.477365822	0	230.367	-0.300062249
0.980224559	0.348083838	-0.715980843	0.381897933	-0.773117793	0.680155035	-0.563570429	-0.558812456	-1.210193901	-0.444064234	0	123.806	0.556682415
-0.428290593	0.124276448	-0.535116389	1.725695724	-0.81275276	0.124558894	0.053105737	-0.079463828	-0.136951702	-0.71352571	0	95.5228	0.428428607
0.549651698	-0.577283141	-0.535116389	-1.316420458	-0.558987358	-0.662287751	0.677432014	-0.73783863	-0.815224488	-0.795294218	0	107.937	0.376770086
0.561830048	0.061998713	0.539218469	0.070071736	-0.868738507	-0.649851857	-1.245417013	0.620381512	-1.038398241	0.035305497	0	147.432	0.359439538
0.093355268	-0.099338289	0.427082508	-0.388515427	0.15313379	-0.647353043	-0.672737317	1.44892875	-0.637130243	0.448385791	0	144.214	0.267187798
0.111718876	-0.767229636	0.369205882	-0.162193235	-0.226386205	1.214340642	-0.319152454	1.651607222	0.214617623	0.872236341	0	161.661	0.251343565
0.29024015	-0.702847417	-2.083316117	-0.567084011	0.006257736	-0.432837314	2.839444446	-1.734825108	0.525212146	-1.770454998	0	151.406	0.18521744
-0.032350375	-0.94142823	-2.090550695	-0.528441875	-0.116020082	0.806499156	3.86965708	-1.854239564	1.312237869	-2.017470544	0	160.976	0.118294378
0.110927268	-0.350319024	0.495811	0.238455399	-0.796360788	0.868623884	-0.805325734	3.374483301	1.292877151	0.393125037	0	131.881	0.14785387
0.071004005	0.408141497	0.296860101	-0.61125077	1.231454703	-2.133994811	-1.139414357	0.25105406	1.383445666	-0.429566948	0	116.385	0.210484752
1.028630161	-0.073373412	0.079822756	-0.412679393	-0.058840719	4.777764872	-0.632653251	0.060218261	-0.248557455	1.454404199	0	115.094	0.374038723
-0.224514051	0.499220678	0.115995646	-0.885684502	-0.577108796	-0.337318137	0.047879153	0.478470665	-0.634218103	1.771184366	0	105.938	0.335593649
-0.497882117	0.596307868	1.080003187	-0.226234674	-1.249257143	0.401291333	-1.180185454	-0.826888998	-0.679057121	-1.102707926	0	170.801	0.288059348
-0.265969065	0.681978721	0.973293159	-0.308111178	-0.731515492	-0.351428089	-0.757376565	-0.700772669	0.003423235	0.113635117	0	167.23	0.188460664
-1.108429872	2.003154727	1.732923867	-1.148507451	-0.616740598	-3.028014639	0.128391873	-0.808823344	2.662990899	-0.146126492	0	216.033	-0.078822024
-0.974489537	0.232446505	1.689516398	-0.382855925	-0.119167106	-1.973844649	0.634954131	-0.370757826	1.116345219	-0.523898216	0	230.456	-0.176549563
-1.05403049	0.383360567	1.720263355	-0.33654743	-0.016928809	-0.913308404	1.422284278	0.621852968	-0.019706904	0.812720106	0	207.806	-0.135706648
-1.556066804	-0.768312002	1.624405195	-0.331262651	-0.802194352	-0.22852103	1.099231294	0.02986048	1.96239749	1.146345353	0	207.181	-0.187563932
0.618439626	1.130307374	-0.227646817	-0.257620646	-0.234826858	-0.448029779	-0.514159999	-0.247250969	-1.0805254	0.160936105	0	126.531	0.520965708
1.014380557	0.590907947	-0.321696333	-0.777605766	-0.732926442	1.267316448	-1.098285812	-0.221986696	-1.147390701	-0.791641926	0	80.5931	0.523125287
0.060577526	0.735772667	0.224514319	0.477958565	-0.848402045	0.354870153	-1.057585532	0.354987755	-0.636285099	-0.464614352	0	124.336	0.26638846
-0.397692588	-0.026646721	0.206427873	0.779414561	-0.99930739	-0.703510304	-0.335789957	-0.081819967	-0.010545424	-0.378984728	0	106.801	0.260288692
-0.99408993	-1.057553153	0.206427873	0.064704878	1.732737736	0.628380131	-0.20010986	0.178444714	3.480813537	0.786814139	0	115.045	0.13050333
-1.07234302	-0.575325074	0.206427873	-0.633087636	1.36791073	-0.509267278	0.434638896	-0.60349336	1.958967124	0.139315586	0	136.14	-0.010290872
-0.370036233	-0.105154343	1.146923035	-0.356025219	-0.672455927	-1.082281898	-0.360969529	2.171100211	-0.459088269	0.237964241	0	190.372	0.071369454
-0.59194527	0.486152421	0.984145027	0.766955244	0.495815325	-1.084167123	0.503039449	0.952790489	-0.417137679	0.0030321	0	176.861	-0.02159206
-0.18159833	-0.635640538	0.568156782	0.957308724	-0.214995241	0.976057238	0.005546133	-0.219331053	0.200885324	0.136458348	0	155.508	0.069596295
-0.030879256	-0.609707187	0.405378773	-0.876682689	2.501949217	-0.370451839	1.090822704	0.496954717	1.393013908	0.78884068	0	147.895	0.045685667
0.1987395	-0.758391364	-0.529690455	0.155025215	0.134378561	0.604728319	0.42604078	-0.040413535	-0.548015388	-0.310741268	0	94.11	0.332125663
0.129546313	0.430516701	0.568156782	-0.116725828	-0.662961269	-1.57742759	-1.175173916	-0.041965364	-0.952990873	0.750089372	0	151.764	0.36958077
0.101237257	1.145674171	0.333032991	-0.114950355	1.066871153	-1.021440682	-0.590513283	-0.250198416	-0.821119496	0.107604347	0	131.109	0.328985484
-0.074696473	-0.682127637	0.115995646	-1.230549762	-0.721760937	0.101033181	0.463797984	-0.337361272	-0.172804967	1.529373834	0	125.216	0.270872795
0.076171774	-0.827407791	0.369205882	-0.101361826	-0.748211572	1.721629934	0.537453604	0.571132616	0.583926067	-0.412609725	0	142.895	0.062673885
-2.553483856	-0.084144531	2.951950289	-0.41965616	0.774168225	-0.800600636	2.07427115	-0.446306137	0.062572619	-2.106548863	0	288.429	-0.390729951
-1.865655335	0.405625083	2.503406442	-2.082420804	-0.223252516	0.508692609	0.144022656	-0.286440979	-0.190901548	-0.678333508	0	237.26	-0.228076365
-1.851103943	-0.371305718	2.575752224	-0.421984185	1.871571476	-1.225426346	0.950625528	-0.061939699	-0.404716323	-0.880043127	0	245.246	-0.196651344
-2.811769949	0.766861445	2.507023731	-0.156761029	-0.972694054	-1.309551114	1.050362456	0.000474607	1.277366144	-0.646161493	0	270.077	-0.189285827
-2.211455783	2.2018204	2.917586042	-0.99721444	-1.280864996	0.457539113	0.93700117	-1.202519377	0.385640715	0.312244394	0	314.044	-0.212142979
-2.968364411	-0.192130341	3.156327122	0.024929876	1.042707362	-2.27251944	1.183085345	-0.715777478	1.844546511	3.234017134	0	284.491	-0.545821653
-1.702158663	-0.685936585	1.56291128	-0.172773507	0.407179863	0.519323273	1.223560261	-0.655268287	0.810403543	0.808649638	0	221.745	-0.040226395
-1.511314865	0.683580203	1.599084171	-0.344456827	-1.132556142	1.511481608	1.190324928	-0.440295439	-0.138708994	-0.153643439	0	194.914	0.053030898
-1.039381362	-0.651335898	1.506843299	-2.277932345	-0.688057253	-0.734237041	2.778903929	-0.494980518	1.221539567	-0.561978135	0	194.466	-0.156943479
0.569211355	-0.723879647	-0.17338748	1.142357987	-0.670662878	-0.658083045	0.214824408	0.854697037	-0.090928936	0.523832168	0	112.714	0.267588674
0.327053111	1.214158172	-0.17338748	-0.807614766	-0.201526565	-1.082373636	-0.27024316	-0.386733128	0.049710307	0.172342276	0	108.426	0.309308144
-0.013094077	-1.300901981	-0.299992598	-1.22050042	0.014376632	-0.57509305	0.277199502	-0.346450094	1.008902564	0.871800704	0	101.219	0.257017016
-1.430145124	-0.894493473	-0.242115973	1.941046926	0.02427154	-0.966773517	1.830005915	-0.544200457	4.808380931	1.104785519	0	108.738	0.238157988
-0.279478137	-0.685018851	-0.37233838	1.073114971	0.64988918	-0.16261083	0.531580489	-0.122251699	2.174402639	-0.779070759	0	97.0486	0.193422867
-1.156129426	-0.742379351	0.130464803	2.177893846	1.032436645	0.177061256	2.163835521	-0.213515219	0.981732746	2.013926635	0	133.247	0.119408409
-0.538731122	0.519075967	0.206427873	-1.222155814	2.08294613	0.525149932	0.178397965	-0.136537567	3.964820661	0.001500476	0	137.816	0.038706238
-0.393889817	-0.161194987	-0.019652694	-1.420955998	0.643377785	0.66101181	0.885032511	-0.553260564	0.315272484	-1.488866979	0	136.921	0.232139372
-0.01924253	-0.802997458	-0.209560371	-1.141346839	0.718786409	0.883723547	0.637812909	1.03782718	-0.116686384	-1.614582159	0	104.789	0.23046045
0.077834386	0.593303163	1.005848761	-0.290759171	0.02898376	1.115268783	-0.890861002	-0.666389318	-0.971258651	-1.084328845	0	180.259	0.275229113
-0.522837719	-0.931512495	1.016700628	-0.409368899	0.690267733	-1.615344584	0.439803189	0.067547851	-0.083639465	0.246291415	0	194.026	0.156709736
-0.450913154	1.252160781	0.691144611	-0.958054766	0.475308518	2.082515941	-0.248799923	-0.737333979	-0.683918763	-0.095736273	0	155.786	0.162987597
-0.476080072	-0.641376028	0.067162244	3.760583387	0.293877688	1.16514065	0.418142099	-0.699354712	1.986787641	0.920711764	0	176.617	0.215096918
-2.071904843	-0.679188786	0.459638109	1.10350252	-0.562974559	-0.26432054	1.785022852	-0.433012437	0.787457761	-0.831619387	0	150.562	0.006976968
-1.09701215	-1.270501154	0.188341428	0.01480108	-0.346621829	1.270509555	2.252006774	0.08955789	3.119022313	-1.151696692	0	121.809	-0.060065669
0.269959369	1.452155417	0.152168537	-0.294705769	-0.880222451	-1.519866878	-1.246414639	1.044501265	0.069116231	1.239472143	0	138.649	0.228891401
-0.302513716	-0.076937864	0.06173631	2.274794214	-0.734286647	0.464664038	-0.899338595	-0.427911089	-0.343246863	0.598353166	0	137.073	0.29892494
-0.543438371	-1.048717683	-0.021461339	-1.037548001	-0.839722936	-0.278826908	0.167867111	1.196130971	2.005662605	-0.187405779	0	127.124	0.173531042
-0.519590882	1.019151527	1.580997726	-0.349183537	0.171992973	1.134728316	-0.421394122	-0.343427314	-0.114528958	0.821781702	0	206.419	0.135646662
-1.006685848	-0.314855246	1.653343507	-0.747921692	-1.068866983	-0.736819595	0.708177554	-0.481002263	0.235021412	-0.234788864	0	193.192	-0.142180953
0.646568707	1.836068225	-0.001566249	0.634467969	-0.979110804	0.352503507	-1.000733725	0.280683989	-0.999382948	0.282698239	0	115.062	0.481308965
0.118421243	0.442331656	-0.661721507	-0.658676122	-0.534809276	-0.32189862	-0.798341261	-0.11098025	-0.603213442	0.190263103	0	76.9718	0.494382642
0.425920016	-0.603385328	0.134082092	0.804072601	-0.274657286	-0.949419549	-1.044410792	-0.373489453	0.459491491	1.367238365	0	127.052	0.316513049
-0.646616552	-0.749263059	0.188341428	-0.595527399	0.017500426	-0.967213908	-0.000857699	1.726331504	0.900327469	1.652831147	0	141.102	0.186354416
-0.533221979	-0.844509876	-0.697894398	0.945156739	-0.18738933	0.194076141	1.018047018	-0.363742069	0.292170236	-1.93561592	0	97.1707	0.208609111
-1.343511335	-1.003892314	-0.668956085	-2.058426555	0.834723102	0.82982469	1.473030696	-0.328097934	1.597853032	-0.32098086	0	103.421	0.141719583
-1.211256167	-1.30422474	-0.589375725	0.520944249	1.260846189	0.040253552	2.324202782	-1.127397424	1.006680908	-1.189789956	0	84.255	0.106666242
0.350636637	-0.274498753	0.188341428	-0.054777294	0.114269932	-0.170443364	0.092745578	-0.107329646	-0.130011326	-0.019546282	0	145.481	0.328456172
0.518440191	1.46291813	-0.082955253	0.335503783	1.080591921	0.158266396	-0.406247586	0.003485798	-0.711926258	0.959245088	0	121.529	0.484603403
0.002214314	-0.107934167	-0.13721459	-0.586197396	-0.396105846	-0.856805349	0.127343998	-0.073957221	-0.783474542	0.269536265	0	117.009	0.461690427
0.9695016	0.143373029	0.06173631	-0.152710741	-0.307055587	1.718970241	-0.44720406	0.233256988	-1.116667727	-0.398992404	0	122.087	0.441748115
0.361208044	0.325812317	-0.13721459	-0.735144744	-0.571618538	0.081492587	-0.968225685	-0.943845655	-0.559079882	-0.027254053	0	126.909	0.510073306
0.371530245	-0.131477907	-0.336165489	0.341691307	-0.329934903	2.300535038	-0.235111082	-0.534561946	-0.911388425	0.358471641	0	93.2317	0.440469077
0.085810747	-0.277102036	-0.184239348	-0.900997222	-0.546805994	0.049659323	-0.178709469	0.303764221	-0.159898548	-0.315723129	0	79.0263	0.285950693
-0.732746632	-0.479824654	0.785194127	-0.440244486	0.629720809	0.409673608	0.386419908	-0.358714581	0.820911994	0.11496642	0	142.6	0.044043443
-0.732418829	-0.397365871	0.604329673	-0.230135513	-0.700154972	2.5165357	0.563885016	-0.000293644	0.884067579	0.809787164	0	144.075	0.029186629
-0.300619041	-0.940488078	0.369205882	-1.491628675	0.191366955	1.379301301	0.798034648	-0.257064704	0.815381253	-0.290124326	0	129.845	0.050071387
-0.01330022	-0.166559179	0.550070336	0.211033282	0.546162653	-0.426270836	-0.810342973	0.423251707	-0.196962212	0.285125	0	163.082	0.234078632
-0.510501081	-0.033777027	0.495811	2.369295027	-1.065273846	-0.252470032	-0.274375881	2.01677446	-0.484499835	0.342796491	0	144.011	0.205888441
-0.070175942	0.048539543	0.531983891	-0.016349282	-0.522384672	-1.737649752	-0.072048058	-0.312085191	0.453535511	0.649205515	0	173.789	0.239571788
-0.036978889	-0.401944735	0.477724555	0.010459762	1.592184156	-1.136550099	0.150900848	0.543705228	1.844330881	-1.354239751	0	160.525	0.165027077
0.062009735	-0.385146693	0.441551664	-0.131084566	-0.589079678	-0.777095215	0.254833167	-0.030594951	-0.245343969	0.081348334	0	153.342	0.187282446
0.054197791	0.381296015	0.387292328	-0.700822433	0.282074998	-1.676504456	1.313648346	-0.558761368	-0.828485308	-0.19487243	0	150.703	0.175008871
0.258522403	1.99748439	0.531983891	0.377508342	0.083216094	-0.081981079	-0.817982946	-0.589103118	-1.088626455	1.486037644	0	150.871	0.41735177
0.10803048	0.506345379	0.582625938	-0.116181235	0.508522588	-0.202427206	0.040319675	0.522028358	-0.173785331	0.603794034	0	144.608	0.181615812
0.242546977	-0.73093149	0.369205882	0.052505052	0.663095936	0.406433579	-0.120618484	0.689088793	-0.157361365	-0.751543125	0	130.899	0.146505292
-0.168387235	-0.826997963	-0.679807952	0.827678993	1.608521513	0.067458334	-0.15479565	-0.468870372	0.219315074	-1.677638629	0	81.0113	0.339488535
-0.61313025	-1.352983757	-0.592993014	-1.18919312	1.3462904	-0.255320047	1.12392097	0.303847016	1.008188633	-0.932756817	0	96.4822	0.200149062
-0.143078949	-1.227283572	-0.842585961	-0.632004954	1.376790197	2.113934556	1.45627394	-0.562617647	1.246822129	-1.133694293	0	74.494	0.184844999
-0.299253298	-0.129687274	0.6947619	0.65178921	1.480171013	-0.152893359	-0.201721516	-0.895826174	0.785930928	3.824754326	0	176.946	0.054661704
0.598871296	-0.526080568	-0.064868808	-0.123658525	-0.032809995	-0.640521719	-0.619259775	0.339284108	-0.697018218	-0.321140563	0	122.664	0.310098565
0.065192478	0.991777823	0.188341428	-0.0092494	-0.543390951	-0.863822143	0.755146224	1.230591245	-0.849920266	0.228696917	0	140.039	0.181321692
-1.182163486	0.3805282	0.134082092	-0.616402155	0.076142741	-0.768225251	0.820801686	-0.112909561	-1.106241936	-1.546437617	0	152.434	0.189989094
-1.23155174	-1.350058917	0.513897446	-1.690191468	1.18951184	0.644945431	1.629459941	-0.718461065	1.915051652	0.015468928	0	162.591	-0.128727744
-0.245806	3.201793579	1.002231472	0.823868968	-0.955220129	-0.201738518	-0.425594076	0.224349324	-0.844457968	0.818521812	0	191.753	0.059070389
-0.394156134	-0.287812907	0.875626354	0.875673926	-1.149106082	-1.360792272	-0.422674117	-0.209606454	0.058457441	0.292937118	0	178.94	0.115030694
-1.354905258	-0.823604447	0.92988569	-0.911774792	0.788672809	0.805860136	1.188639806	-0.588147716	-0.003166437	0.915073603	0	173.618	-0.022720892
-0.138808565	-0.607121417	0.749021236	-1.393766548	0.465797176	0.923503813	0.992227564	-0.317470242	-0.073278676	0.441143492	0	185.927	0.046920567
-0.323952561	-1.153281255	0.730934791	0.165091964	2.543136235	0.405719613	1.298800199	0.533493602	0.896034001	0.706955651	0	194.557	0.020491765
-1.541637755	0.570741609	1.76186218	-0.689329384	1.002798544	-2.156573082	1.136184357	-0.89393102	0.361209581	0.426674908	0	237.636	-0.121485734
-2.495306098	-0.616611211	1.899319165	-1.62443274	-0.385052815	0.049811939	1.434568983	-1.022880932	1.647421084	-0.214885044	0	221.946	-0.177999925
-2.296178076	-0.417928725	1.942726634	-0.627139648	0.244089221	-0.820809736	0.376861752	-0.755706462	-0.021442816	-0.169706601	0	231.256	-0.110482376
-1.223326696	0.442391904	1.906553743	-1.019044223	0.258465301	-0.479344871	1.62017096	-0.976740378	0.244760648	2.660439524	0	236.602	-0.116969352
-0.115362868	0.297251162	1.36396038	-0.602784073	1.038772116	-0.533830156	-0.031937264	0.00485546	-0.269577075	-0.519847189	0	194.349	0.136398594
-0.239127614	-0.654410658	1.237355263	-0.382432733	1.118988196	0.844534251	-0.023292942	0.074915482	-0.457776285	0.895813347	0	190.344	0.088612553
0.832011472	-0.338425607	-1.106648064	-1.553349797	-0.234709664	-0.615696188	-0.649932764	0.295806666	0.817001146	0.523554804	1	80.1537	0.506318607
-0.15974407	-1.149742023	-1.131969088	-0.906231836	0.110725914	-0.645207424	-0.078877712	-0.591883491	0.428281247	0.757302452	1	76.5447	0.488116393
0.10216494	1.151915465	0.278773655	-0.663074385	-1.073072031	-0.567051541	-1.077779465	-0.826587161	-1.109859823	0.819662861	1	155.517	0.642328225
0.008707591	0.982352481	0.322181124	-0.105086593	-0.079261477	0.971653371	-1.030745052	-0.681381587	-1.178086755	-0.73709637	1	125.14	0.479700074
0.829325009	-0.211294176	-0.247541907	-0.860288102	0.932165882	1.773455194	-0.807385146	-0.066746754	-1.374138999	0.019855605	1	108.884	0.645573763
1.712526256	0.857406099	-1.602216669	-0.719884958	-0.378144937	0.270892795	-1.095259817	-1.12955993	-1.305593557	-0.849519722	1	47.1591	0.924987071
1.927242823	1.371195133	-1.79393299	0.093790808	-1.152868846	0.178256264	-1.027390514	-1.433896672	-1.634848876	-0.730686249	1	26.0871	0.993220652
1.895105052	2.222136657	-1.902451663	-0.365430566	-0.962789301	0.291418625	-0.463887047	-0.021003371	-1.526515507	-1.175754378	1	18.5153	0.929674395
1.922462573	1.412854669	-1.421352215	0.083672292	-1.363561989	0.181693903	-1.37701323	0.482665944	-1.645586086	-0.050368356	1	60.2185	0.997366372
1.418426688	1.826980553	-1.43943866	0.137553707	-0.942672981	0.219519425	-1.253172141	-0.555646758	-1.261980712	0.568300859	1	50.3218	0.865297095
0.782835502	0.464180039	-1.421352215	-0.100076606	-0.921262586	0.098803311	-0.426512545	0.463275871	-1.181075504	0.054934802	1	42.3472	0.742998997
1.404699695	-0.743779772	-1.584130223	0.562059006	-0.863906014	-0.613252094	-0.308530048	-0.30061619	-0.975647228	-0.570889422	1	38.8051	0.76500195
0.235847597	0.286824018	-0.209560371	-0.504611295	-1.047944748	0.356242966	-0.647166043	-1.231153294	-0.519970784	-0.190707344	1	110.783	0.451330247
-1.779225354	-0.178762244	-0.701511687	0.838516595	-0.736822105	0.984024222	0.968213582	0.129201481	-0.046357065	1.272270028	1	50.067	0.511043926
-1.753689368	-0.66424723	-0.80641307	2.752907922	-0.740115372	-1.307748676	0.889182714	-0.528864321	-0.38657584	-0.58754428	1	51.9776	0.406496805
0.01556722	0.758599033	0.278773655	-0.797735455	-1.406641699	-0.395872747	-0.449926574	-0.695031715	-0.489044358	-0.433426578	1	120.704	0.588012886
-0.100177427	3.212074306	0.242600764	-0.44030761	-0.939200624	-1.101453745	-1.033770676	-1.200207045	-0.183759806	-1.360043565	1	126.182	0.535024353
-0.161102414	-0.14002895	0.079822756	-1.71076156	-0.950153035	-0.919546279	-0.884731495	-0.393403241	-0.449014121	-1.259813392	1	110.964	0.491979902
0.5850526	0.753512263	-0.209560371	-0.168636589	-0.944247671	-0.565093674	-1.209589084	-0.895629931	-1.368959793	-0.206647982	1	104.336	0.672381906
1.039184854	0.776522876	-0.214986305	-0.137323308	-0.615084304	-0.166459462	-0.211723128	1.036549079	-0.815026138	-1.048110081	1	110.365	0.520634267
0.89996569	1.457399113	-0.240307328	-0.752963027	-0.227765164	0.749210379	-0.253073429	1.314661623	-1.343940997	-0.82772998	1	94.4597	0.435830765
1.159954108	0.698043276	-0.775666113	-0.314833821	-0.359958669	2.133965254	-1.493611419	1.512538336	-1.396990859	0.934538816	1	82.1313	0.740678503
0.943602906	1.440597569	-0.336165489	-1.487122191	-0.658029549	-0.016772129	-1.529022054	-0.666107664	-0.928822471	0.668399661	1	99.9173	0.686430789
0.977530787	-0.623086493	-0.517029943	-0.599437478	-1.212826528	-0.831723302	-1.172441287	-0.268370462	-0.357940736	0.606697673	1	85.9555	0.649333118
0.605118063	-0.260565303	-0.517029943	-0.674659412	-0.044566984	1.14088934	0.37685658	0.202874754	-0.600343691	-0.135824868	1	88.2932	0.514571592
1.022759393	1.939326652	-0.636400483	0.090316682	-1.339919824	0.064382242	-0.308482911	-1.014980635	-1.155246008	0.933299886	1	102.901	0.694423501
1.216550839	3.072255022	-0.734067288	0.341552212	-0.2063065	0.836609691	-0.849799694	0.32298494	-1.352454863	-0.438871551	1	80.4678	0.777171623
1.438934405	0.459409221	-0.824499516	-0.125399351	-0.948896786	-0.095842135	-0.895793494	-0.30326904	-0.65946087	0.729357754	1	65.5482	0.566963702
0.418796235	-0.1519637	-0.933018188	-0.933861573	1.746413405	-0.674582748	0.297231492	-0.754039699	-0.621568642	-2.141488686	1	53.5848	0.556392149
1.288173643	1.809165997	-1.350815077	-0.057672356	-1.168581501	-0.248383404	-1.210946067	-0.704271936	-1.273325373	-0.745225265	1	44.6858	0.760793249
1.616062958	1.310492959	-1.547957332	-0.410385576	-1.375817537	1.077480014	-1.235404745	-1.257348122	-1.004373292	-0.873590747	1	29.8382	0.867676258
1.727439605	-0.100731003	-1.493697996	0.346901502	-1.040371579	0.327470575	-0.553446536	-0.665308041	-1.092732507	-1.814365668	1	54.9151	0.777363547
0.952835383	0.251139564	-1.296555741	0.219255023	-1.136948015	-0.085175072	-0.693286864	-1.200170539	-0.994090973	-0.706564251	1	54.582	0.925605475
0.875556351	-0.949519004	-1.457525105	-1.772798273	-1.088862173	-0.127557298	0.23826334	0.057881782	0.89147021	-0.925530769	1	54.0052	0.588026503
0.763005653	1.021123605	0.477724555	-0.061765141	-1.160110967	-0.180761264	-1.0876891	-0.797724079	-0.990342376	-0.232646929	1	165.387	0.495740684
0.566328622	-0.349652791	0.26068721	-1.214914498	0.067764937	0.186673608	0.47257664	0.258582158	-0.996697263	-0.510295901	1	134.555	0.364650543
0.961098168	0.340049109	-0.155301035	0.398715357	-0.249017269	-0.900142218	-0.438364367	-0.79122278	-0.510043186	0.471677125	1	109.479	0.547011271
1.074547533	2.375511788	-0.408511271	-0.342570856	-0.099143674	0.389645015	-1.100517564	-0.653425205	-1.286352038	-1.217367629	1	96.7282	0.640344659
0.962997503	0.230269163	-0.41212856	-0.942660723	-0.285573799	1.0481338	-1.201187091	-0.803838648	-0.532240641	0.6741907	1	100.568	0.589296278
1.33876937	-0.314567315	-0.462770607	-1.449200805	-0.947041439	-1.710857137	-0.902248242	-0.220938555	-0.33287272	0.905572993	1	89.84	0.383971146
0.649715989	-0.325564716	-0.598418948	0.258971484	0.127147383	-0.484330801	-0.30330937	1.321799374	-0.681963776	-1.471402015	1	94.8044	0.430329251
0.784569042	-0.598824678	-0.734067288	1.762861417	-0.628642793	0.001502609	-0.660119445	-0.28779926	-0.864676743	0.640614435	1	88.2034	0.424854632
0.709699255	-1.259563302	-0.976425657	-0.013577799	0.224456257	-0.574067605	-0.350045974	-0.114728406	1.178450656	0.142135614	1	69.0923	0.455625071
1.111497301	2.254790486	-0.088381187	-0.864890367	0.335374016	-1.286839412	-1.205714076	-1.131779729	-1.45392587	-0.767100537	1	124.951	0.833858814
0.372006138	2.698737133	-0.115510855	-0.899372412	-1.315360416	0.321993477	-1.10491633	0.180077706	-0.415270381	-0.667699262	1	110.804	0.718958291
1.171801709	2.62099032	-0.480857053	0.301678103	0.511382012	-0.077575262	-0.689229297	3.588121011	-1.143721311	-0.383419887	1	104.737	0.656846848
0.075843543	-0.105358206	-0.07752932	-0.245576934	-1.21927488	-0.680086186	-0.529795385	-0.267199959	-0.640746581	1.167946612	1	113.937	0.554589645
0.069241713	-0.283865248	-0.209560371	-0.508379524	-0.897480231	0.175761638	-0.717447507	0.721009286	-0.639306441	0.910646112	1	109.867	0.406516852
0.817615264	-0.347656894	-0.517029943	-0.524296009	-0.6437493	0.567286387	-1.660009826	0.271840382	-0.473433786	-1.025097548	1	90.5849	0.640286928
0.775831154	-0.744588218	-0.80641307	-0.726830856	0.747102371	-0.147337461	-1.529756766	-1.204610303	-0.125928832	-0.803723241	1	57.1237	0.566038199
0.679700689	-1.08711681	-0.824499516	-0.345058799	-0.520022018	-0.210409476	-0.769350599	-0.606978308	1.561305784	-0.252243416	1	62.8821	0.618764975
1.346275844	1.430424028	-0.426597716	0.033675414	-0.581156653	0.507437143	-1.43177523	-0.514479773	-1.09726699	0.855785258	1	112.077	0.78115714
0.835609901	-0.01818535	-0.462770607	0.031379971	1.741745154	-0.777812659	-0.418340545	1.193173933	-0.139178239	-0.132127334	1	81.4563	0.559624334
0.639294678	-0.765916085	-0.450110095	0.099881192	-0.825141765	1.385180841	-0.337848964	-0.342428255	0.093671294	0.573590414	1	88.2638	0.522240732
0.506069149	-0.908894196	-1.294747097	1.726378647	-1.118939493	-0.485098844	-0.705258913	0.574243285	-0.047082297	-0.119584017	1	36.7861	0.598669361
0.439574958	-1.057724791	-1.584130223	0.358249125	-0.570517264	2.45152631	0.107414909	-0.065052669	0.022354287	-0.340121137	1	13.306	0.606504192
1.63955655	3.416315039	-1.329111343	-0.018411149	-1.329002897	-1.119532888	-2.263788226	-1.286322072	-1.187055382	0.829999574	1	68.3945	1.067762452
1.459985842	3.764969333	-1.587747512	0.29374603	-0.458009518	-0.281457225	-1.030710791	1.590178493	-1.325666236	-0.926450038	1	42.1027	0.890084829
1.478620107	1.087471597	-0.951104634	-0.480181003	-1.365670457	2.134751529	-1.160094874	0.815906123	-1.269789072	-0.933069116	1	58.0192	0.779551901
1.062067853	0.539793645	-1.113882642	0.459816486	-0.02665707	0.61936114	-0.848797658	-0.694397118	-1.292008218	-0.658845491	1	51.9914	0.794972632
0.986901444	-0.199807785	-1.330919987	-0.793791434	-0.24973901	-0.54046819	0.141101179	0.497415269	-0.737850657	0.34251653	1	21.2202	0.699943505
0.902153407	0.262749254	-0.354251935	0.351319473	0.138760833	-0.40490698	-0.952168863	0.542711954	-1.200188099	-0.094075744	1	104.507	0.542680414
1.120837429	0.905506589	-0.498943498	-0.643566033	1.751620112	1.521713264	-1.059066806	0.275373544	-0.681270349	-0.36445888	1	76.474	0.537125409
0.91030055	0.227373746	-0.507986721	-0.372709419	-0.16226614	1.002183052	-0.744254396	-0.549229375	-1.111665057	-1.55213016	1	97.6535	0.569891281
1.342965552	0.023077668	-1.059623306	-0.446808001	0.021277364	1.013551652	-1.072306752	-0.210846324	-0.988145717	-1.060923223	1	61.1099	0.702525198
0.690270464	1.100328285	-1.059623306	0.255010576	-0.492438939	-0.827014534	-0.435437537	-0.882259571	-1.296604612	-0.499411001	1	40.335	0.607311637
0.05863623	-0.776512064	-1.150055533	1.972486911	0.834059629	-0.77909019	0.274080444	0.738474029	-0.26807355	0.650451332	1	47.1897	0.586187349
0.697338118	0.092921457	-0.770240179	0.443454018	-0.562883337	0.830551992	-0.390382747	-0.159741886	0.667876777	2.673210866	1	66.6551	0.49358939
0.414630604	-0.915677724	-0.878758852	1.982193952	-0.014355427	0.116386613	0.135210932	-0.284646409	1.665792781	4.168469067	1	68.4213	0.504998755
-0.098329629	-0.520237193	-1.204314869	1.540748744	-0.279315304	0.649839668	0.212985325	0.302485312	-0.420822357	0.890083232	1	49.3525	0.546330442
1.320365926	3.275718134	-1.204314869	1.623026518	-1.302336337	-0.283110348	-1.304561784	0.385713804	-1.775303192	-1.166480718	1	38.618	1.000073327
1.479616698	2.80609454	-1.126543154	1.894894717	-0.412615509	-0.299803408	-1.419902885	-0.722970104	-1.139424113	-0.401462017	1	44.9181	0.832722245
0.772568851	1.535686059	-0.734067288	0.874670276	-0.960770859	0.272426067	-1.285782297	-0.256503782	-0.860059169	0.370736853	1	88.9459	0.711307514
-0.325710374	-0.403012389	-0.824499516	2.451286982	0.302010802	0.948266782	0.109511232	0.639198581	-0.662418663	1.081205023	1	68.6119	0.556331642
0.555825441	-0.519172341	-0.842585961	1.124192668	-1.141040229	0.446043993	-0.759010907	2.402618372	-1.063605798	-0.311017094	1	84.754	0.586623463
0.565557914	-1.073422952	-0.661721507	-0.342589398	0.792931079	1.319750067	-0.553424743	-0.318987975	1.037038199	-0.218214946	1	86.8304	0.413315841
0.548456566	-0.457645607	-0.878758852	-0.001062837	-0.73343529	-0.474683911	-0.322150891	-0.598329202	-0.164071992	0.006207164	1	71.1694	0.5673428
0.004339194	-0.288894572	-0.625548616	-0.643824008	-0.0976097	0.249489727	0.434512072	-0.319246043	1.028281409	0.612559097	1	79.3618	0.373592784
1.012071761	0.522328669	-0.318079044	-0.038516654	-1.187243208	0.34772283	-1.013301931	-0.515828303	-1.514510494	0.091786795	1	139.039	0.634000124
0.771189409	0.504954066	-0.498943498	-0.285204918	0.31593393	-0.099726102	-0.28444528	-0.649063461	-1.225952671	-0.218461319	1	138.216	0.490248031
0.649743205	0.804992957	-0.444684162	0.162273966	1.913578811	-0.467349501	-1.00160754	-1.157156368	-0.79733983	-2.012588105	1	82.6555	0.566725153
1.137765037	-0.526186353	-0.697894398	-1.01299139	-0.991742709	-0.715691276	-0.378049473	1.139119054	-0.037372536	-0.692369882	1	76.0439	0.453169495
0.244363799	1.283948718	0.278773655	-0.139668154	1.547434308	-0.368031404	-0.567409651	-0.796393776	-0.071312921	0.025010076	1	114.545	0.334945093
-0.192232193	2.5364866	0.242600764	-0.926376591	-0.272165712	-0.592560843	0.134801029	-0.165803582	-0.435479749	-0.198181661	1	133.178	0.409918704
-0.144860125	-0.062846788	0.224514319	-0.801154088	-0.587449905	0.858200377	-0.417942765	-0.2775869	0.107040576	0.902545419	1	128.518	0.355867814
1.519597207	-0.136520542	-1.312833542	1.109132656	-1.323926004	-0.007581115	-1.478016106	-0.739905963	-1.045584564	-0.687136158	1	69.8469	0.847415719
0.905517532	-1.019994699	-1.529870887	-0.911786287	0.634073295	0.213101464	0.136935739	-0.879132641	0.652181364	-1.351897646	1	50.1721	0.68172796
0.763872145	-0.907011089	-1.656476005	-2.617149415	-0.636029368	0.331696748	0.32889637	1.847387159	0.564243161	-0.431322469	1	43.3627	0.558966881
0.285466601	0.676018352	-0.878758852	-0.713500073	-0.39081313	0.229802433	-0.449304921	-0.923225396	-0.524585537	-0.331658398	1	87.8398	0.58119902
0.490706779	-0.874148493	-0.902271231	0.585072006	0.295768201	0.251006694	0.171800064	-0.058523063	0.744188364	-1.162973766	1	72.0117	0.564182812
-0.172630844	0.530533635	-0.569480635	1.104070607	-0.264895627	-0.544916276	0.325691393	-0.992235837	-0.691276975	0.141443142	0	95.0388	0.344403879
-0.036352079	-0.74848964	-0.643635061	1.27459876	-0.873905738	0.708181183	-0.102407511	-0.210104936	-0.554220975	-0.795826619	0	92.0151	0.285388751
0.485514302	-0.129935273	-0.140831879	-0.307262986	-1.005448501	0.562958816	-1.104373267	-1.048900379	-0.272425725	0.471208564	1	105.012	0.675656474
-0.096088704	-1.039424747	-0.102850343	0.673120571	1.11304333	0.75590639	0.600898647	-0.494991824	1.814419189	-0.715970191	0	105.687	0.074297587
1.715683795	1.775712128	-1.963945577	0.479513572	-0.935349441	1.244574595	-1.497391682	-0.854692514	-1.365202726	-1.042462814	1	26.8461	0.937195079
-0.511049977	-0.593969794	0.278773655	0.4157102	-0.131811554	0.231301212	-0.310920074	0.740636604	0.003932131	2.041198448	0	128.231	0.314206026
-0.640975963	-0.993807044	0.6947619	1.865485961	-0.117065837	0.676274679	1.05970556	-0.616748678	1.23993634	0.441831177	0	149.103	-0.084388027
-1.616641792	-0.787423295	0.730934791	2.327208116	1.586431081	-0.301716193	2.071271297	-0.950709913	0.732117892	-0.252307592	0	211.134	-0.094947276
-0.880926895	-0.968282819	0.367397238	0.609227552	0.627402528	-1.108587199	0.92650538	-0.048447572	1.506977412	0.249641617	0	97.9222	0.038023526
-0.048276408	0.093713091	0.369205882	-0.412719483	0.218965605	0.254908118	-0.936494836	-0.0297303	0.141537316	0.022537835	0	148.164	0.263434617
0.455222765	0.414141798	-0.15349239	0.2180826	-1.106893015	-0.237534239	-0.970886798	0.081387253	-0.274828198	0.854230131	0	122.412	0.603852407
0.104196824	-0.873899093	-0.390424825	-1.054108786	-0.830521872	-0.120816316	-0.578387439	1.468334946	0.341638757	-0.083915999	0	111.975	0.419590558
0.476228351	-0.923538014	-0.426597716	-0.841329536	1.366976336	-0.871187768	-0.412455565	0.020267085	0.668912035	-0.10142248	0	93.3083	0.460977431
0.057696043	-0.848744765	-0.231264106	-0.004753718	-0.822074423	0.416999311	-0.131949617	-0.970269118	1.299397946	-0.610360669	1	126.95	0.312060179
0.044583108	-0.976448553	-0.299992598	-1.184373222	-0.343054857	-0.198948384	0.184487456	-0.437311385	0.62504693	1.123493637	1	102.809	0.39667141
0.289991551	-0.018680647	-0.37233838	-0.374017269	-0.898910146	0.262593751	-0.241064825	0.112642407	-0.009075752	-0.232371677	1	113.784	0.4027757
-0.153917313	-1.177323093	0.103335135	-0.094050959	0.92437462	-0.603082202	0.325937688	0.422860754	0.819119956	0.140369227	0	124.812	0.290559932
-0.680663048	-0.950978272	0.387292328	0.31841604	0.350496098	-0.870852872	0.227771937	-0.358160236	1.28726225	1.169000788	0	135.551	0.271870425
0.677142632	-0.536245703	-0.462770607	0.089119934	1.349819578	-0.208430629	1.391810217	0.075035942	-0.482435937	-0.700766776	0	80.3845	0.356970385
1.105922649	0.20917038	-1.012598548	0.599767398	-0.350148953	0.863268276	-1.155614117	-0.222466783	-1.013055611	-0.522459047	0	65.2788	0.793089295
1.242517226	0.042085979	-1.113882642	-0.755602536	-0.695602923	-2.038857163	-0.451248161	0.314954187	-1.40590064	-1.031115111	0	61.587	0.618766853
0.99884945	1.21000735	-0.989086169	-0.147439877	-1.334695724	0.053920078	0.280809316	0.258411645	-1.414198177	-0.694556404	0	78.7808	0.668820512
0.081441918	1.581602201	-0.553202834	0.404695882	-0.286901026	0.428175441	-0.02001022	-0.373461219	0.152081212	1.435337795	0	80.2463	0.392854401
-0.864627693	0.487660728	-0.128171367	-0.147213037	-1.311650607	1.692297101	0.078725979	-0.986596936	-0.569182196	0.63922277	1	121.118	0.2162788
-1.079247586	-0.824458431	-1.475611551	2.107850931	0.511003533	-0.200300705	1.026911238	-1.019217894	0.675818607	1.885958674	1	23.7266	0.603913945
-2.873397942	-1.119706188	1.309701044	5.191370815	-0.24774832	0.638999586	3.020548164	-0.08053089	1.730833135	-1.679205439	0	190.925	-0.269092112
0.067882879	0.785883066	0.170254983	-1.196370466	-0.854814245	-1.269261028	-0.651753213	0.557724683	-0.853804255	0.41910481	1	116.051	0.395691775
0.388560486	0.131479612	-0.13721459	0.238110296	-0.663990066	-1.212457393	-0.543683758	-0.746892263	-0.319953363	0.348237501	0	111.233	0.434128605
-0.247108551	-0.000509506	0.441551664	-0.820820116	-0.52048503	0.467507606	-0.755927523	0.58611525	-0.357760668	1.031252044	0	174.872	0.339043774
0.326703209	-0.242598026	-0.227646817	0.501819631	-0.660805641	-0.968337848	0.029340143	-0.478994273	-0.310408658	0.988624287	1	111.917	0.456912362
-0.371760865	-0.074823572	1.092663699	-0.704560215	-0.655478513	0.290470961	-1.166249388	-0.52398973	0.236145825	0.350069008	0	181.424	0.022044092
0.934691579	-0.614733709	-0.770240179	-0.062972426	1.30083391	-0.076353602	0.829103848	-0.432973718	-0.823092417	1.064892709	1	70.4894	0.49938545
0.583757712	-0.292902479	-0.430215005	-1.025538297	-1.004977448	0.149614933	-1.167292906	-0.741315399	-0.005600859	1.367178935	1	88.0354	0.647303461
-0.594473901	-0.631907952	0.314946546	-0.611364573	2.004182146	1.171571659	1.414946376	4.865276304	0.79749621	-1.382992197	0	147.121	0.003692667
0.112834002	0.668897854	-0.001566249	0.114551056	-0.19095398	0.701815727	-0.326283053	-0.163184157	-0.707044983	1.590535438	0	122.439	0.353937889
0.508036293	-0.094145734	-0.028695917	-0.964535324	-0.699407965	1.051289889	-0.018356252	1.160450215	-0.157602995	-0.045256759	0	116.314	0.267729926
-0.972376986	-1.157080395	-0.189665281	-0.898513773	0.089607919	0.051442111	1.879511595	-0.92887034	0.570199208	-1.182506563	0	106.143	0.202167283
-0.401664236	-0.276619349	0.130464803	0.134517515	0.879386502	0.288175606	0.660541609	-0.380439035	0.931435484	-0.062959142	0	127.475	0.259419462
-0.82083618	-0.262739143	-0.028695917	1.187939474	1.521012453	0.042351718	-0.120193992	0.329860401	0.523706757	-0.428409089	0	120.056	0.19239121
-0.351698427	-0.514903124	-0.046782362	0.713399292	1.028155515	-1.144541075	-0.427929388	-0.290275466	-0.370692084	0.17075379	0	103.054	0.313656385
1.053737689	1.846241065	-1.602216669	-0.387959812	-0.863210364	2.54270972	-1.147135227	-1.232123466	-1.482063724	-0.763387558	1	60.7917	0.910520911
-0.710886645	-0.056865402	2.159763979	-1.046110993	-0.753362565	1.706487625	0.764995731	-0.524386102	0.438358779	2.674179469	0	268.904	-0.20123223
-1.097152069	-0.250421186	2.177850424	0.43759993	-0.609771403	0.295674528	-0.188458651	0.343901745	2.378397538	3.267481775	0	224.25	-0.313695969
0.791232408	2.259566909	-1.67456245	-0.711493306	-1.443377161	1.732818404	-0.201060609	-1.375152236	-0.964822499	-0.047617583	1	47.2238	0.76821402
0.719311228	-0.183208702	-1.457525105	0.368575986	-0.787611342	0.495131113	-0.151876069	-0.646241109	-0.510766871	-0.629063432	1	50.1282	0.661488641
0.161875806	-0.043871404	-0.752153734	1.025920712	0.186752365	-0.976900475	-0.089851742	-0.684564324	-0.60992097	-1.199002855	0	84.2912	0.349878677
0.438650283	-0.33544262	0.36016266	-0.517298508	4.455791533	-0.28927126	-0.162829629	1.513285651	-0.325293073	0.140411122	0	154.327	0.158881027
0.895831467	-0.129953487	0.314946546	0.324487399	-0.051581386	-1.796362428	-0.37637878	0.136273835	-0.32625065	-0.180320098	1	151.017	0.284648372
0.850956239	-0.414015394	0.405378773	-0.0593202	-1.04704402	-1.571188808	-0.385030886	-0.272375144	-0.888091464	-0.465143096	1	147.797	0.513007395
-0.150708744	-1.144309876	-2.108637141	0.723783839	-0.977912527	0.121049766	2.715250614	-1.863364623	1.027462915	-1.883752732	0	156.668	0.116570443
0.218045604	-1.014230486	-2.000118468	0.635886409	-0.874294815	0.435925121	1.83986765	-1.687737118	0.924982073	-1.98103369	0	154.679	0.235820373
1.033026775	0.249041385	-0.661721507	-0.280479076	-0.384562165	-2.127392068	-0.408349822	1.193161204	-1.098204679	0.011084459	1	90.9681	0.539163858
1.06983524	-0.422499883	-0.408511271	-1.003886488	-0.017953296	0.792042324	-1.152406669	0.879038181	-0.826368206	-0.120387683	1	91.477	0.609924994
0.171374552	5.68552116	-0.050399652	0.462391766	-0.144759437	0.281786954	-0.683190194	-0.772169866	-0.626630176	-0.433193293	1	111.078	0.500626215
0.401864092	0.413170821	-0.073912031	-0.619033281	-0.249600825	-0.273863419	-0.681600009	0.538462731	-0.878141404	-0.736021351	1	114.413	0.425871971
-0.137567121	-1.057733898	0.749021236	-0.746736748	0.579895294	-0.142255893	-0.463011663	-1.077779498	0.940352254	0.106350671	0	179.772	0.22337938
0.148484155	-0.848470145	1.002231472	0.080128151	1.515118697	-1.147988129	0.641499692	0.014385341	0.040680023	0.794546807	0	190.052	0.01178743
0.794445645	-0.049759616	-0.354251935	-0.716796967	0.677647282	-0.343801849	-0.422736596	0.338735691	-0.744752283	-1.443042391	0	89.0906	0.444773188
1.094047681	-0.940900007	-0.390424825	-0.584195052	2.081339269	-0.211864789	-0.786876598	0.307870541	-0.587425893	1.396667945	0	81.0153	0.456946931
1.04286597	0.079996114	-0.715980843	-0.455288956	-0.802178828	0.568296369	-1.777655064	-1.311557335	-0.64478955	-1.138661276	1	83.4167	0.754312394
0.582320506	-0.401377981	-0.444684162	-0.51389	1.822775337	-0.082792476	-0.516980158	-0.550281091	-0.431637864	-1.024098419	1	82.2787	0.524316803
-1.53699531	-0.546996505	1.255441708	1.009418444	0.18550608	-0.216753045	0.925656947	0.500165104	0.790903499	-0.458198008	0	192.628	-0.086606732
-0.263827304	-0.577685963	0.857539909	0.432225492	1.242490695	-0.282089023	-0.399018095	0.48276474	-0.169082003	-0.98036067	0	180.424	0.131283214
-1.117458748	-1.114725202	0.622416118	1.69987596	0.609661016	0.009772366	1.495921362	0.569680986	1.886484002	0.601588964	0	162.583	-0.0790311
0.273796772	-0.490595774	-0.336165489	-0.094841256	0.443913872	0.478908152	0.299276248	-0.26491884	0.187479503	1.425515183	0	105.643	0.312758654
0.298072305	-0.875062024	-0.281906153	-0.094319791	1.903556166	1.150849858	0.789839001	-0.213213129	0.332906473	-1.003187435	0	109.087	0.242545036
0.646895202	-0.701661368	-0.390424825	-0.644010407	0.311040352	0.301700104	0.025663728	1.594199466	-0.419608261	-0.344427405	0	94.4597	0.236710534
-2.233896619	0.162517949	2.684270896	-0.604981517	-0.593999015	0.110513786	0.472232703	-0.614369087	0.572545415	-0.226032532	0	245.813	-0.273351359
-3.630191339	-0.07572029	2.575752224	1.974570543	-0.835291142	-1.287107958	1.396397565	-0.252503114	0.677597108	-0.747861066	0	247.94	-0.185913001
-3.202746077	-0.587065068	2.702357342	0.266359534	0.475501167	-1.335044332	3.263686925	-0.567663625	1.520699648	-0.18632159	0	290.363	-0.399086369
-3.853832642	-0.616480907	2.648098005	-0.427584784	1.755822612	-0.131070569	3.915460373	-0.223542703	2.749004595	0.151321492	0	253.714	-0.433887637
-2.525504451	0.062759522	2.847048905	1.040078131	2.005430697	-1.495539338	2.079784147	-0.184552515	0.965914539	-0.439080455	0	299.451	-0.409004115
-2.254999452	-0.481685343	2.937481132	-0.9043595	3.548637082	-2.672161817	1.007175835	-0.450901305	1.334071132	-1.025109443	0	298.49	-0.492912666
1.179913432	-0.072655337	-0.987277524	-0.277893526	-0.375550826	-0.471990035	-1.146548923	-0.352032234	-0.654353062	2.043871021	1	41.2091	0.783995821
1.225446385	2.095548161	-1.511784442	0.361679191	-0.907442288	-0.007845363	-0.740319327	0.019589796	-1.270511926	-1.465906694	1	28.0382	0.815310011
-1.513780195	-0.106646537	1.577380436	0.249075091	1.378333061	-0.431404132	1.284921468	-0.854105151	0.154066981	-0.524832262	0	208.287	-0.02748684
1.148200106	0.266467829	-1.547957332	2.548355264	0.012104526	-0.400733067	-0.712429719	1.983256229	-0.808824934	-0.932284068	1	36.3792	0.776915145
0.813971804	-0.1835807	-1.746908232	-1.259701475	1.000258894	-1.088002109	-0.380336682	-1.08802187	-0.901469425	-0.447899964	1	10.6564	0.743246713
0.207237303	-0.853852552	-0.390424825	1.276287968	1.697992289	-0.967733166	0.14075462	-0.239018477	-0.166411777	0.734626734	0	99.8475	0.331867362
-0.837085373	-0.835924506	-0.010609472	1.118738362	0.427824698	0.444234621	2.115709501	-0.701889622	1.141697652	-0.293563709	0	118.092	0.093730005
0.425043366	-0.540910035	0.134082092	-0.745248497	2.185363349	0.266131457	0.009473653	2.155654785	0.360687361	1.016079567	0	130.378	0.197970161
0.677475691	0.37720404	-0.408511271	-0.305725574	-0.494745642	0.973383455	-0.954590544	1.053418611	-0.702448471	-0.194458208	1	110.365	0.609435904
-0.73114858	-0.897661408	0.875626354	-0.806705585	0.403128676	-1.699498927	0.635087033	0.739960503	0.886722584	-0.571210223	0	166.598	0.043507444
-2.26824675	-0.434213957	0.286008233	0.799524152	-0.49709281	0.178031871	1.707795973	-0.369774198	0.730119005	-0.042962639	0	182.258	0.018245302
0.720864866	0.677664669	-1.007172614	1.243325951	-0.529049375	0.759081331	-0.792393104	-0.252549266	-0.976627771	-0.276381043	1	66.0826	0.657092552
0.276162853	-0.299119954	-0.17338748	1.226024996	1.810259534	-1.419889978	-0.681024912	0.499753153	0.157703147	0.570643606	0	129.531	0.375044656
-0.403979487	0.328884275	1.477904987	-0.016971048	-0.327393242	-0.324057509	-0.762841149	0.473078016	-0.277691613	1.201138189	0	197.559	0.117357
-2.904064321	-1.336445623	1.400133271	-0.15621909	3.435433748	2.333128636	1.847785288	-0.484524714	1.690269647	0.044043202	0	181.041	-0.282535
-0.127835068	-0.669882539	-0.37233838	-0.542127394	-0.399033682	0.497571685	-0.450894509	-0.725727192	-0.706088415	-0.347429413	0	86.5454	0.397819164
0.543549579	1.162786064	-0.535116389	-0.439113771	-1.109901418	0.26027221	-0.283106947	0.164523076	-0.329173852	-1.031637206	0	67.3756	0.421266141
0.062540858	0.878624678	0.043649865	0.206804886	0.72115812	-1.128100411	0.13031608	0.13078069	-0.278955481	0.556793693	0	116.771	0.375242557
0.125223207	-0.881774795	-0.003374893	-0.627228397	2.318698238	0.326410858	1.042870291	2.147554045	1.790698199	0.875955157	0	122.765	0.103323939
-0.920503608	-1.373358861	-0.643635061	0.891558586	-0.479158387	0.87614527	1.29230418	-0.214565732	1.978100072	-1.316190889	0	88.8883	0.156214415
0.535893546	-0.858919006	-1.168141979	1.551270219	-0.193016304	-0.692717431	-0.418994209	-0.667378413	0.773953069	-0.325720095	1	47.1579	0.618738121
1.646381578	0.792689712	-1.204314869	0.544064899	-1.14847017	0.041075871	-1.41649831	-0.51728719	-1.763014445	-0.245402516	1	59.8522	1.181025519
1.480044081	0.906315035	-1.24048776	0.286380191	-1.09558686	-0.304030866	-1.138018495	-0.59432782	-1.414364295	-1.856072443	1	52.1233	1.006974179
0.347100698	0.100392235	-0.119128144	0.454407788	-0.130376233	-0.45194259	0.162797784	3.334747808	-0.779333397	-0.997387503	0	117.95	0.383896223
-0.739201605	1.017508012	0.875626354	0.964757148	-0.919931267	-0.79507305	-0.418513175	-0.518349108	0.414589556	1.849580673	0	156.288	0.041207351
-0.537092648	0.759367548	0.367397238	-0.533552956	-0.784517876	-1.057420965	-0.183168551	0.487507493	-1.014237917	-0.30949327	0	138.403	0.29716076
-0.481657328	-0.989827159	0.541027114	0.380080117	-0.124653092	0.753782215	0.300195359	0.059540475	0.382504111	0.085909336	0	130.821	0.11824636
0.340517506	0.165298474	0.718274279	-0.212516661	-0.326101683	-1.737638498	-0.490923839	-0.115162564	-0.507340299	0.19645213	0	161.847	0.280303913
1.428027959	-0.057933757	-0.553202834	0.048781436	-0.693540557	-0.614834679	-0.794539458	-0.708678105	-0.695757267	-0.467450515	1	102.933	0.661755858
-0.078780646	-0.531021622	-0.498943498	-0.40429274	-1.075364405	0.562637146	-1.021472948	-0.284368236	0.129942309	-0.210037383	1	90.0264	0.580617905
-0.6245585	-0.618219698	-0.421171783	0.154407384	2.202309539	-0.025577847	0.428662055	-0.370578782	0.052442745	-1.336903253	0	103.417	0.24498216
0.782515399	0.350992566	0.242600764	-0.536083629	-0.865171979	-1.311114471	-0.315581633	-0.734126006	-0.596839953	-0.070082506	1	153.217	0.388339199
-0.169271321	1.130753631	0.369205882	0.729101587	-0.167316411	-0.49865006	-0.077081316	1.118635874	-0.39912366	0.493593581	0	133.174	0.211006066
-0.206018231	-0.282707221	0.210045163	1.663045813	-0.845760316	-0.888090777	-0.948031402	1.77977084	-1.068940523	1.156286084	0	127.842	0.36036546
-0.493611325	-0.66440976	0.351119437	0.75886866	2.179368497	-0.910186632	0.223204075	1.027119648	-0.293987753	-0.271347109	0	131.495	0.207979612
1.514514568	1.646606517	-1.43943866	0.927177171	-1.085859009	-0.450043518	-0.694931137	-0.601335101	-1.156725483	0.040961659	1	48.6239	0.677872236
1.020807224	0.780406083	-0.761196957	1.724585887	-0.270223634	0.298142482	-0.452763466	-0.232116377	-1.237011002	-0.516384365	1	98.0709	0.743182201
0.867782441	-0.557488801	-1.511784442	-0.731858941	-0.831112023	0.83495761	0.396965878	-0.864868415	-0.740577653	-0.749210584	1	62.8259	0.794839705
-0.882402091	-0.416837952	0.839453463	-0.176679159	0.042841905	-0.750524181	0.448897851	1.126485212	0.487035429	0.650896598	0	173.124	-0.041648143
0.128617575	-0.565524932	0.875626354	-1.191720789	0.616123521	0.97714735	-0.023123208	3.481535684	-0.75352807	-0.17863299	0	201.966	0.080093929
-0.697382216	-1.04184028	1.291614599	3.147006	1.462899518	-0.268849685	0.187207347	2.492684283	0.657329228	1.346607542	0	184.713	-0.092229885
-0.283081318	-0.305267374	1.222886106	-0.185528252	1.440617833	-0.601978931	-0.975982442	-0.824943114	0.559774819	0.400172455	0	185.094	0.090649705
-0.6091944	-0.920456248	1.032978429	-0.308435154	-0.575394444	0.745685611	0.600888591	0.103841059	1.590822473	0.874058608	0	173.446	0.138050203
